# Supplementary material for: Identifying biomarkers of hepatic fatty acid metabolism disorder in sevoflurane-induced brain developmental injury by bioinformatics analysis
Source: Front Mol Neurosci. 2025 Sep 4;18:1369365. doi: 10.3389/fnmol.2025.1369365 (PMC12443771; doi:10.3389/fnmol.2025.1369365)
Supplement: Supplementary file 1 [file Table_1.xls]

miRNA	Target	miRanda score	TargetScan group_type
Novel_193	MSTRG.155799	192	6mer
Novel_140	MSTRG.130401	180	7mer-m8
Novel_185	MSTRG.155799	181	6mer
Novel_192	MSTRG.122682	364	6mer
Novel_189	MSTRG.60644	183	8mer-1a
Novel_193	MSTRG.187803	185	6mer
Novel_190	MSTRG.119107	183	7mer-1a
Novel_193	MSTRG.18515	376	8mer-1a
Novel_191	MSTRG.141306	550	7mer-m8
Novel_218	MSTRG.104791	180	7mer-m8
Novel_218	MSTRG.117543	180	7mer-m8
Novel_139	MSTRG.141702	200	7mer-m8
Novel_190	MSTRG.85357	180	6mer
Novel_139	MSTRG.68081	1784	7mer-1a
Novel_187	MSTRG.119107	183	7mer-1a
Novel_139	MSTRG.160415	200	7mer-m8
Novel_139	MSTRG.51724	600	7mer-m8
Novel_190	MSTRG.50048	180	6mer
Novel_139	MSTRG.141393	184	7mer-m8
Novel_193	MSTRG.180846	191	7mer-m8
Novel_139	MSTRG.116070	200	8mer-1a
Novel_111	MSTRG.160612	181	6mer
Novel_192	MSTRG.119094	366	7mer-1a
Novel_192	MSTRG.156339	183	6mer
Novel_139	MSTRG.107110	600	8mer-1a
Novel_139	MSTRG.107117	982	7mer-1a
Novel_191	MSTRG.187803	185	6mer
Novel_187	MSTRG.88890	184	7mer-1a
Novel_139	MSTRG.899	992	8mer-1a
Novel_139	MSTRG.140324	400	8mer-1a
Novel_139	MSTRG.161345	400	7mer-m8
Novel_192	MSTRG.142577	180	7mer-1a
Novel_187	MSTRG.156339	183	6mer
Novel_139	MSTRG.179952	192	6mer
Novel_139	MSTRG.44335	400	8mer-1a
Novel_190	MSTRG.67775	184	7mer-1a
Novel_191	MSTRG.88890	184	7mer-1a
Novel_191	MSTRG.155799	192	6mer
Novel_139	MSTRG.218774	592	6mer
Novel_139	MSTRG.107082	200	6mer
Novel_190	MSTRG.18515	376	8mer-1a
Novel_189	MSTRG.156339	183	6mer
Novel_185	MSTRG.903	181	7mer-1a
Novel_193	MSTRG.173742	376	6mer
Novel_192	MSTRG.60644	183	8mer-1a
Novel_142	MSTRG.130401	180	7mer-m8
Novel_192	MSTRG.46386	559	7mer-1a
Novel_219	MSTRG.104791	180	7mer-m8
Novel_186	MSTRG.212556	182	7mer-1a
Novel_189	MSTRG.18515	192	8mer-1a
Novel_192	MSTRG.7986	184	7mer-1a
Novel_193	MSTRG.172356	366	8mer-1a
Novel_113	MSTRG.19139	191	6mer
Novel_186	MSTRG.172356	366	8mer-1a
Novel_111	MSTRG.141412	201	7mer-1a
Novel_139	MSTRG.50048	190	6mer
Novel_190	MSTRG.220134	183	6mer
Novel_171	MSTRG.50048	366	8mer-1a
Novel_189	MSTRG.155593	186	8mer-1a
Novel_139	MSTRG.132196	952	6mer
Novel_139	MSTRG.39964	200	7mer-m8
Novel_190	MSTRG.7986	184	7mer-1a
Novel_171	MSTRG.119498	201	8mer-1a
Novel_192	MSTRG.903	192	7mer-1a
Novel_190	MSTRG.151965	187	7mer-1a
Novel_139	MSTRG.60647	2139	7mer-m8
Novel_139	MSTRG.101102	187	7mer-m8
Novel_191	MSTRG.67775	184	7mer-1a
Novel_190	MSTRG.212556	187	7mer-1a
Novel_189	MSTRG.155799	187	6mer
Novel_187	MSTRG.46771	182	6mer
Novel_183	MSTRG.180774	183	8mer-1a
Novel_191	MSTRG.183156	180	7mer-1a
Novel_139	MSTRG.33480	200	7mer-m8
Novel_190	MSTRG.164776	183	8mer-1a
Novel_139	MSTRG.116804	600	7mer-m8
Novel_190	MSTRG.142577	180	7mer-1a
Novel_139	ENSRNOG00000059041	600	7mer-m8
Novel_139	MSTRG.87663	400	7mer-m8
Novel_139	MSTRG.160613	1547	6mer
Novel_187	MSTRG.74435	187	6mer
Novel_113	MSTRG.189514	207	6mer
Novel_139	MSTRG.222548	192	8mer-1a
Novel_220	MSTRG.104791	180	7mer-m8
Novel_186	MSTRG.58745	183	7mer-1a
Novel_193	MSTRG.194238	360	6mer
Novel_139	MSTRG.101164	587	7mer-m8
Novel_183	MSTRG.155799	183	7mer-1a
Novel_171	ENSRNOG00000056268	189	8mer-1a
Novel_192	MSTRG.88890	184	7mer-1a
Novel_139	MSTRG.156050	400	7mer-m8
Novel_195	MSTRG.69122	180	7mer-m8
Novel_141	MSTRG.172356	183	7mer-1a
Novel_66	MSTRG.46386	180	7mer-m8
Novel_171	MSTRG.17306	205	7mer-m8
Novel_139	MSTRG.152735	200	6mer
Novel_139	MSTRG.152733	182	7mer-m8
Novel_188	MSTRG.67775	184	7mer-1a
Novel_186	MSTRG.155593	186	8mer-1a
Novel_112	MSTRG.33722	201	7mer-1a
Novel_139	MSTRG.152693	400	7mer-m8
Novel_191	MSTRG.24973	180	7mer-1a
Novel_192	MSTRG.212556	187	7mer-1a
Novel_218	MSTRG.135216	184	7mer-m8
Novel_139	MSTRG.68045	1992	7mer-m8
Novel_139	MSTRG.208538	200	7mer-m8
Novel_139	MSTRG.205486	600	8mer-1a
Novel_40	MSTRG.172356	184	7mer-m8
Novel_112	MSTRG.141412	201	7mer-1a
Novel_189	MSTRG.58745	183	7mer-1a
Novel_139	MSTRG.66271	392	7mer-m8
Novel_190	MSTRG.180846	191	7mer-m8
Novel_191	MSTRG.46386	559	7mer-1a
Novel_195	MSTRG.107102	184	8mer-1a
Novel_193	MSTRG.122682	364	6mer
Novel_139	MSTRG.203943	400	8mer-1a
Novel_139	MSTRG.96106	200	7mer-1a
Novel_139	MSTRG.96109	400	6mer
Novel_219	MSTRG.153496	184	7mer-m8
Novel_188	MSTRG.119107	183	7mer-1a
Novel_171	MSTRG.46771	181	6mer
Novel_193	MSTRG.119094	366	7mer-1a
Novel_192	MSTRG.74435	189	6mer
Novel_188	MSTRG.141306	548	7mer-m8
Novel_66	MSTRG.68051	180	6mer
Novel_193	MSTRG.119107	183	7mer-1a
Novel_139	MSTRG.87052	776	7mer-m8
Novel_139	MSTRG.893	400	6mer
Novel_139	MSTRG.107102	1200	7mer-m8
Novel_139	MSTRG.58745	400	6mer
Novel_192	MSTRG.173152	184	7mer-1a
Novel_195	MSTRG.187803	184	8mer-1a
Novel_171	MSTRG.160609	193	6mer
Novel_186	MSTRG.88890	184	7mer-1a
Novel_192	MSTRG.85357	180	6mer
Novel_190	MSTRG.88890	184	7mer-1a
Novel_190	MSTRG.156339	183	6mer
Novel_193	MSTRG.7986	184	7mer-1a
Novel_144	MSTRG.172356	183	7mer-1a
Novel_139	MSTRG.125271	395	7mer-m8
Novel_190	MSTRG.155799	192	6mer
Novel_192	MSTRG.155593	191	8mer-1a
Novel_193	MSTRG.60644	183	8mer-1a
Novel_186	MSTRG.74435	187	6mer
Novel_220	MSTRG.117543	180	7mer-m8
Novel_112	MSTRG.160612	181	6mer
Novel_147	MSTRG.172356	183	7mer-1a
Novel_145	MSTRG.130401	180	7mer-m8
Novel_193	MSTRG.183156	180	7mer-1a
Novel_191	MSTRG.172356	366	8mer-1a
Novel_183	MSTRG.194238	187	8mer-1a
Novel_188	MSTRG.74435	187	6mer
Novel_139	MSTRG.15073	400	7mer-m8
Novel_139	MSTRG.15076	400	7mer-1a
Novel_219	MSTRG.71707	180	6mer
Novel_193	MSTRG.67775	184	7mer-1a
Novel_188	MSTRG.39479	180	6mer
Novel_139	MSTRG.37973	800	7mer-m8
Novel_190	MSTRG.46771	187	6mer
Novel_191	MSTRG.119094	366	7mer-1a
Novel_219	MSTRG.117543	180	7mer-m8
Novel_188	MSTRG.88890	184	7mer-1a
Novel_220	MSTRG.71707	180	6mer
Novel_188	MSTRG.155799	187	6mer
Novel_191	MSTRG.122682	364	6mer
Novel_191	MSTRG.142577	180	7mer-1a
Novel_192	MSTRG.50048	180	6mer
Novel_192	MSTRG.151965	187	7mer-1a
Novel_139	MSTRG.46771	200	7mer-m8
Novel_192	MSTRG.220134	183	6mer
Novel_139	MSTRG.136736	600	7mer-m8
Novel_113	MSTRG.33722	202	7mer-1a
Novel_171	MSTRG.153095	197	7mer-m8
Novel_139	MSTRG.84157	400	8mer-1a
Novel_139	MSTRG.196998	200	8mer-1a
Novel_171	MSTRG.102506	197	8mer-1a
Novel_220	MSTRG.135216	184	7mer-m8
Novel_191	MSTRG.156339	183	6mer
Novel_192	MSTRG.119107	183	7mer-1a
Novel_139	MSTRG.212556	600	7mer-m8
Novel_188	MSTRG.151965	182	7mer-1a
Novel_191	MSTRG.160613	180	6mer
Novel_139	MSTRG.186924	584	7mer-m8
Novel_139	MSTRG.214421	184	7mer-m8
Novel_188	MSTRG.156339	183	6mer
Novel_139	MSTRG.109348	200	6mer
Novel_139	MSTRG.48102	379	8mer-1a
Novel_146	MSTRG.130401	180	7mer-m8
Novel_186	MSTRG.141306	548	7mer-m8
Novel_139	MSTRG.87074	200	8mer-1a
Novel_189	MSTRG.152709	183	7mer-m8
Novel_191	MSTRG.7986	184	7mer-1a
Novel_189	MSTRG.46771	182	6mer
Novel_139	MSTRG.218512	200	8mer-1a
Novel_190	MSTRG.74435	189	6mer
Novel_193	MSTRG.24973	180	7mer-1a
Novel_191	MSTRG.18515	376	8mer-1a
Novel_171	MSTRG.24973	193	6mer
Novel_192	MSTRG.39479	180	6mer
Novel_218	MSTRG.173152	184	7mer-1a
Novel_192	MSTRG.180846	191	7mer-m8
Novel_185	MSTRG.74435	186	6mer
Novel_139	MSTRG.124560	400	7mer-m8
Novel_139	MSTRG.108950	200	8mer-1a
Novel_139	MSTRG.13644	400	7mer-1a
Novel_139	MSTRG.68100	400	6mer
Novel_191	MSTRG.60644	183	8mer-1a
Novel_171	MSTRG.177643	197	7mer-m8
Novel_193	MSTRG.142577	180	7mer-1a
Novel_139	MSTRG.102491	180	6mer
Novel_218	MSTRG.71707	180	6mer
Novel_139	MSTRG.18486	400	7mer-m8
Novel_171	MSTRG.19139	180	8mer-1a
Novel_190	MSTRG.46386	559	7mer-1a
Novel_192	MSTRG.58745	188	7mer-1a
Novel_139	MSTRG.44716	400	8mer-1a
Novel_191	MSTRG.39926	180	7mer-m8
Novel_188	MSTRG.187803	180	6mer
Novel_195	MSTRG.60881	184	8mer-1a
Novel_139	MSTRG.177643	400	7mer-m8
Novel_139	MSTRG.177642	600	7mer-m8
Novel_193	MSTRG.152709	183	7mer-m8
Novel_187	MSTRG.58745	183	7mer-1a
Novel_185	MSTRG.180846	181	7mer-m8
Novel_139	MSTRG.153496	1200	7mer-m8
Novel_139	MSTRG.85357	600	8mer-1a
Novel_66	MSTRG.196741	184	6mer
Novel_171	MSTRG.68045	181	6mer
Novel_183	MSTRG.122682	374	8mer-1a
Novel_143	MSTRG.172356	183	7mer-1a
Novel_186	MSTRG.180846	191	7mer-m8
Novel_171	MSTRG.47767	390	8mer-1a
Novel_139	MSTRG.196597	584	7mer-m8
Novel_139	MSTRG.155799	1400	6mer
Novel_139	MSTRG.141445	1511	7mer-m8
Novel_189	MSTRG.88890	184	7mer-1a
Novel_139	MSTRG.186888	400	7mer-m8
Novel_112	MSTRG.19139	190	6mer
Novel_192	MSTRG.172356	366	8mer-1a
Novel_186	MSTRG.39479	180	6mer
Novel_188	MSTRG.903	187	7mer-1a
Novel_218	MSTRG.153496	184	7mer-m8
Novel_139	MSTRG.71707	600	7mer-1a
Novel_139	MSTRG.178944	400	6mer
Novel_139	MSTRG.135204	600	8mer-1a
Novel_186	MSTRG.173742	366	6mer
Novel_187	MSTRG.141306	548	7mer-m8
Novel_191	MSTRG.50048	180	6mer
Novel_220	MSTRG.105654	181	6mer
Novel_186	MSTRG.67775	184	7mer-1a
Novel_188	MSTRG.60644	183	8mer-1a
Novel_139	MSTRG.108815	200	7mer-m8
Novel_124	MSTRG.210709	180	7mer-m8
Novel_139	MSTRG.169636	400	8mer-1a
Novel_139	MSTRG.56770	600	7mer-m8
Novel_188	MSTRG.119094	183	7mer-1a
Novel_139	MSTRG.109684	200	7mer-m8
Novel_190	MSTRG.172356	366	8mer-1a
Novel_191	MSTRG.155593	191	8mer-1a
Novel_191	MSTRG.164776	183	8mer-1a
Novel_186	MSTRG.152709	183	7mer-m8
Novel_187	MSTRG.39479	180	6mer
Novel_171	MSTRG.135216	205	7mer-m8
Novel_189	MSTRG.903	187	7mer-1a
Novel_139	MSTRG.64897	180	7mer-m8
Novel_190	MSTRG.152709	183	7mer-m8
Novel_195	MSTRG.107110	184	6mer
Novel_171	MSTRG.56770	189	7mer-1a
Novel_139	MSTRG.87974	200	6mer
Novel_139	MSTRG.155042	800	7mer-m8
Novel_187	MSTRG.180846	191	7mer-m8
Novel_195	MSTRG.164776	191	8mer-1a
Novel_191	MSTRG.212556	187	7mer-1a
Novel_191	MSTRG.39479	180	6mer
Novel_146	MSTRG.172356	183	7mer-1a
Novel_66	MSTRG.39926	180	6mer
Novel_192	MSTRG.173742	376	6mer
Novel_191	MSTRG.173152	184	7mer-1a
Novel_188	MSTRG.180846	191	7mer-m8
Novel_139	MSTRG.47786	600	8mer-1a
Novel_190	MSTRG.58745	188	7mer-1a
Novel_186	MSTRG.155799	187	6mer
Novel_139	MSTRG.9901	181	7mer-m8
Novel_189	MSTRG.39479	180	6mer
Novel_145	MSTRG.172356	183	7mer-1a
Novel_187	MSTRG.187803	180	6mer
Novel_66	MSTRG.156611	180	6mer
Novel_139	MSTRG.19139	400	8mer-1a
Novel_190	MSTRG.60644	183	8mer-1a
Novel_183	MSTRG.17306	182	8mer-1a
Novel_139	MSTRG.18881	400	6mer
Novel_183	MSTRG.903	183	7mer-1a
Novel_41	MSTRG.172356	184	7mer-m8
Novel_220	MSTRG.159347	180	6mer
Novel_139	MSTRG.197001	400	7mer-m8
Novel_193	MSTRG.212556	187	7mer-1a
Novel_187	MSTRG.67775	184	7mer-1a
Novel_220	MSTRG.173152	184	7mer-1a
Novel_193	MSTRG.46386	559	7mer-1a
Novel_139	MSTRG.120783	400	6mer
Novel_190	MSTRG.155593	191	8mer-1a
Novel_139	MSTRG.83994	400	6mer
Novel_195	MSTRG.39930	184	7mer-m8
Novel_191	MSTRG.173742	376	6mer
Novel_187	MSTRG.119094	183	7mer-1a
Novel_113	MSTRG.44335	180	7mer-m8
Novel_185	MSTRG.18515	182	8mer-1a
Novel_191	MSTRG.85357	180	6mer
Novel_112	MSTRG.44335	180	7mer-m8
Novel_139	MSTRG.183156	568	6mer
Novel_113	MSTRG.141412	201	7mer-1a
Novel_187	MSTRG.18515	192	8mer-1a
Novel_171	MSTRG.24955	1688	8mer-1a
Novel_171	MSTRG.47786	184	8mer-1a
Novel_125	MSTRG.210709	180	7mer-m8
Novel_190	MSTRG.160611	183	7mer-1a
Novel_193	MSTRG.156339	183	6mer
Novel_192	MSTRG.152709	183	7mer-m8
Novel_192	MSTRG.24973	180	7mer-1a
Novel_139	MSTRG.23881	387	7mer-m8
Novel_193	MSTRG.46771	187	6mer
Novel_142	MSTRG.172356	183	7mer-1a
Novel_191	MSTRG.58745	188	7mer-1a
Novel_219	MSTRG.159347	180	6mer
Novel_139	MSTRG.152709	600	7mer-m8
Novel_139	MSTRG.152702	1000	7mer-m8
Novel_191	MSTRG.220134	183	6mer
Novel_192	MSTRG.160611	183	7mer-1a
Novel_190	MSTRG.24973	180	7mer-1a
Novel_192	MSTRG.67775	184	7mer-1a
Novel_190	MSTRG.141306	550	7mer-m8
Novel_139	MSTRG.118177	400	7mer-m8
Novel_139	MSTRG.194238	600	6mer
Novel_139	MSTRG.178926	184	7mer-m8
Novel_186	MSTRG.119094	183	7mer-1a
Novel_190	MSTRG.194238	360	6mer
Novel_139	MSTRG.160609	200	7mer-m8
Novel_193	MSTRG.164776	183	8mer-1a
Novel_139	MSTRG.119094	180	6mer
Novel_139	MSTRG.134181	200	8mer-1a
Novel_139	MSTRG.68073	384	7mer-m8
Novel_139	MSTRG.26449	384	6mer
Novel_186	MSTRG.46386	551	7mer-1a
Novel_139	MSTRG.204196	200	7mer-m8
Novel_139	MSTRG.38734	1000	7mer-m8
Novel_188	MSTRG.46386	551	7mer-1a
Novel_218	MSTRG.105654	181	6mer
Novel_171	MSTRG.7986	201	8mer-1a
Novel_192	MSTRG.194238	360	6mer
Novel_171	MSTRG.87052	181	7mer-m8
Novel_139	MSTRG.59946	200	8mer-1a
Novel_192	MSTRG.46771	187	6mer
Novel_192	MSTRG.160613	180	6mer
Novel_190	MSTRG.160613	180	6mer
Novel_139	MSTRG.142577	186	6mer
Novel_189	MSTRG.212556	182	7mer-1a
Novel_186	MSTRG.187803	180	6mer
Novel_139	MSTRG.68051	1592	7mer-m8
Novel_188	MSTRG.172356	366	8mer-1a
Novel_189	MSTRG.141306	548	7mer-m8
Novel_190	MSTRG.187803	185	6mer
Novel_191	MSTRG.151965	187	7mer-1a
Novel_187	MSTRG.212556	182	7mer-1a
Novel_187	MSTRG.155593	186	8mer-1a
Novel_139	MSTRG.24955	400	6mer
Novel_183	MSTRG.23863	182	8mer-1a
Novel_139	MSTRG.21265	187	7mer-m8
Novel_191	MSTRG.194238	360	6mer
Novel_189	MSTRG.180846	191	7mer-m8
Novel_193	MSTRG.74435	189	6mer
Novel_189	MSTRG.46386	551	7mer-1a
Novel_218	MSTRG.159347	180	6mer
Novel_192	MSTRG.164776	183	8mer-1a
Novel_186	MSTRG.60644	183	8mer-1a
Novel_191	MSTRG.152709	183	7mer-m8
Novel_112	MSTRG.57168	198	8mer-1a
Novel_190	MSTRG.39926	180	7mer-m8
Novel_190	MSTRG.173742	376	6mer
Novel_188	MSTRG.152709	183	7mer-m8
Novel_139	MSTRG.214000	400	7mer-m8
Novel_193	MSTRG.160611	183	7mer-1a
Novel_193	MSTRG.160613	180	6mer
Novel_139	MSTRG.171084	400	8mer-1a
Novel_112	MSTRG.189514	202	6mer
Novel_113	MSTRG.212427	202	8mer-1a
Novel_187	MSTRG.155799	187	6mer
Novel_139	MSTRG.5875	400	6mer
Novel_140	MSTRG.172356	183	7mer-1a
Novel_189	MSTRG.187803	180	6mer
Novel_139	MSTRG.85360	570	6mer
Novel_139	MSTRG.160793	200	7mer-m8
Novel_139	MSTRG.34146	400	7mer-m8
Novel_139	MSTRG.18515	600	6mer
Novel_189	MSTRG.173742	366	6mer
Novel_139	MSTRG.144950	400	7mer-m8
Novel_113	MSTRG.160612	183	6mer
Novel_139	MSTRG.69141	600	7mer-m8
Novel_171	MSTRG.27684	185	7mer-m8
Novel_111	MSTRG.33722	201	7mer-1a
Novel_139	MSTRG.186002	200	7mer-1a
Novel_139	MSTRG.88890	400	8mer-1a
Novel_139	MSTRG.130623	792	7mer-m8
Novel_139	MSTRG.168352	200	8mer-1a
Novel_193	MSTRG.58745	188	7mer-1a
Novel_190	MSTRG.39479	180	6mer
Novel_139	MSTRG.122671	387	6mer
Novel_139	MSTRG.192753	400	6mer
Novel_192	MSTRG.155799	192	6mer
Novel_192	MSTRG.141306	550	7mer-m8
Novel_195	MSTRG.39479	551	6mer
Novel_111	MSTRG.44335	180	7mer-m8
Novel_171	MSTRG.160611	932	7mer-m8
Novel_187	MSTRG.903	187	7mer-1a
Novel_139	MSTRG.87005	200	7mer-1a
Novel_139	MSTRG.156819	200	8mer-1a
Novel_147	MSTRG.130401	180	7mer-m8
Novel_113	MSTRG.57168	203	8mer-1a
Novel_139	MSTRG.200372	384	7mer-m8
Novel_190	MSTRG.903	192	7mer-1a
Novel_171	MSTRG.61316	205	8mer-1a
Novel_171	MSTRG.147111	205	8mer-1a
Novel_186	MSTRG.18515	192	8mer-1a
Novel_193	MSTRG.88890	184	7mer-1a
Novel_190	MSTRG.119094	366	7mer-1a
Novel_139	MSTRG.74435	600	6mer
Novel_139	MSTRG.173742	400	6mer
Novel_191	MSTRG.119107	183	7mer-1a
Novel_111	MSTRG.57168	198	8mer-1a
Novel_139	MSTRG.156339	200	7mer-m8
Novel_189	MSTRG.151965	182	7mer-1a
Novel_139	MSTRG.67775	400	6mer
Novel_190	MSTRG.122682	364	6mer
Novel_190	MSTRG.173152	184	7mer-1a
Novel_139	MSTRG.33722	200	7mer-m8
Novel_192	MSTRG.183156	180	7mer-1a
Novel_111	MSTRG.212427	201	8mer-1a
Novel_139	MSTRG.172356	1183	8mer-1a
Novel_171	MSTRG.10048	197	7mer-1a
Novel_186	MSTRG.151965	182	7mer-1a
Novel_111	MSTRG.19139	190	6mer
Novel_193	MSTRG.39926	180	7mer-m8
Novel_193	MSTRG.903	192	7mer-1a
Novel_139	MSTRG.174426	400	8mer-1a
Novel_139	MSTRG.89156	400	8mer-1a
Novel_171	MSTRG.152709	758	6mer
Novel_139	MSTRG.197003	200	7mer-m8
Novel_70	MSTRG.102283	181	7mer-m8
Novel_219	MSTRG.105654	181	6mer
Novel_186	MSTRG.156339	183	6mer
Novel_139	MSTRG.214672	200	6mer
Novel_220	MSTRG.153496	184	7mer-m8
Novel_189	MSTRG.119107	183	7mer-1a
Novel_188	MSTRG.155593	186	8mer-1a
Novel_139	MSTRG.69122	192	7mer-m8
Novel_193	MSTRG.50048	180	6mer
Novel_186	MSTRG.903	187	7mer-1a
Novel_183	MSTRG.39930	183	8mer-1a
Novel_193	MSTRG.173152	184	7mer-1a
Novel_139	MSTRG.10048	200	7mer-m8
Novel_139	MSTRG.180774	200	7mer-m8
Novel_66	MSTRG.65051	184	7mer-m8
Novel_219	MSTRG.173152	184	7mer-1a
Novel_188	MSTRG.58745	183	7mer-1a
Novel_183	MSTRG.18486	183	7mer-m8
Novel_192	MSTRG.18515	376	8mer-1a
Novel_219	MSTRG.135216	184	7mer-m8
Novel_139	MSTRG.52970	400	7mer-1a
Novel_139	MSTRG.98934	200	6mer
Novel_139	MSTRG.128315	383	7mer-m8
Novel_139	MSTRG.130401	1387	8mer-1a
Novel_139	MSTRG.24973	387	7mer-m8
Novel_139	MSTRG.43499	600	8mer-1a
Novel_193	MSTRG.151965	187	7mer-1a
Novel_143	MSTRG.130401	180	7mer-m8
Novel_139	MSTRG.210709	400	7mer-m8
Novel_193	MSTRG.155593	191	8mer-1a
Novel_191	MSTRG.180846	191	7mer-m8
Novel_195	MSTRG.46771	184	7mer-m8
Novel_192	MSTRG.39926	180	7mer-m8
Novel_188	MSTRG.173742	366	6mer
Novel_189	MSTRG.74435	187	6mer
Novel_144	MSTRG.130401	180	7mer-m8
Novel_193	MSTRG.220134	183	6mer
Novel_186	MSTRG.46771	182	6mer
Novel_139	MSTRG.2329	400	7mer-m8
Novel_188	MSTRG.212556	182	7mer-1a
Novel_171	MSTRG.68051	410	8mer-1a
Novel_187	MSTRG.151965	182	7mer-1a
Novel_187	MSTRG.172356	366	8mer-1a
Novel_139	MSTRG.110487	400	7mer-m8
Novel_193	MSTRG.85357	180	6mer
Novel_187	MSTRG.173742	366	6mer
Novel_141	MSTRG.130401	180	7mer-m8
Novel_139	MSTRG.177654	384	6mer
Novel_187	MSTRG.152709	183	7mer-m8
Novel_191	MSTRG.903	192	7mer-1a
Novel_191	MSTRG.160611	183	7mer-1a
Novel_171	MSTRG.153496	193	7mer-m8
Novel_195	MSTRG.173734	184	8mer-1a
Novel_171	MSTRG.85357	374	6mer
Novel_193	MSTRG.141306	550	7mer-m8
Novel_189	MSTRG.119094	183	7mer-1a
Novel_139	MSTRG.68076	184	8mer-1a
Novel_188	MSTRG.18515	192	8mer-1a
Novel_188	MSTRG.46771	182	6mer
Novel_193	MSTRG.39479	180	6mer
Novel_190	MSTRG.183156	180	7mer-1a
Novel_139	MSTRG.158230	200	7mer-m8
Novel_189	MSTRG.67775	184	7mer-1a
Novel_191	MSTRG.74435	189	6mer
Novel_111	MSTRG.189514	202	6mer
Novel_192	MSTRG.187803	185	6mer
Novel_187	MSTRG.46386	551	7mer-1a
Novel_191	MSTRG.46771	187	6mer
Novel_189	MSTRG.172356	366	8mer-1a
Novel_171	MSTRG.151200	205	7mer-m8
Novel_186	MSTRG.119107	183	7mer-1a
Novel_187	MSTRG.60644	183	8mer-1a
Novel_112	MSTRG.212427	201	8mer-1a
