# Supplementary material for: Identifying biomarkers of hepatic fatty acid metabolism disorder in sevoflurane-induced brain developmental injury by bioinformatics analysis
Source: Front Mol Neurosci. 2025 Sep 4;18:1369365. doi: 10.3389/fnmol.2025.1369365 (PMC12443771; doi:10.3389/fnmol.2025.1369365)
Supplement: Supplementary file 2 [file Table_2.xls]

lncRNA	lncRNA_log2FC	lncRNA_label	mRNA	mRNA_log2FC	mRNA_label	Target_type
ENSRNOG00000051079	-2.074751459	down	ENSRNOG00000000413	2.301581357	up	trans
ENSRNOG00000051079	-2.074751459	down	ENSRNOG00000000589	-1.723130317	down	trans
ENSRNOG00000051079	-2.074751459	down	ENSRNOG00000000704	-1.11313324	down	trans
ENSRNOG00000051079	-2.074751459	down	ENSRNOG00000001198	1.608210074	up	trans
ENSRNOG00000051079	-2.074751459	down	ENSRNOG00000002826	1.5832559	up	trans
ENSRNOG00000051079	-2.074751459	down	ENSRNOG00000004205	1.050575867	up	trans
ENSRNOG00000051079	-2.074751459	down	ENSRNOG00000004217	1.127660427	up	trans
ENSRNOG00000051079	-2.074751459	down	ENSRNOG00000004442	-1.42022731	down	trans
ENSRNOG00000051079	-2.074751459	down	ENSRNOG00000006069	1.425020492	up	trans
ENSRNOG00000051079	-2.074751459	down	ENSRNOG00000006787	1.736389033	up	trans
ENSRNOG00000051079	-2.074751459	down	ENSRNOG00000007395	-1.190748221	down	trans
ENSRNOG00000051079	-2.074751459	down	ENSRNOG00000007687	4.647712644	up	trans
ENSRNOG00000051079	-2.074751459	down	ENSRNOG00000008061	-1.142531551	down	trans
ENSRNOG00000051079	-2.074751459	down	ENSRNOG00000008936	2.335295345	up	trans
ENSRNOG00000051079	-2.074751459	down	ENSRNOG00000014948	-1.335014883	down	trans
ENSRNOG00000051079	-2.074751459	down	ENSRNOG00000015822	1.072362163	up	trans
ENSRNOG00000051079	-2.074751459	down	ENSRNOG00000016631	1.207955805	up	trans
ENSRNOG00000051079	-2.074751459	down	ENSRNOG00000018232	1.096987603	up	trans
ENSRNOG00000051079	-2.074751459	down	ENSRNOG00000022321	3.332074011	up	trans
ENSRNOG00000051079	-2.074751459	down	ENSRNOG00000025634	-1.655411575	down	trans
ENSRNOG00000051079	-2.074751459	down	ENSRNOG00000048050	1.884470672	up	trans
ENSRNOG00000051079	-2.074751459	down	ENSRNOG00000048152	1.171101652	up	trans
ENSRNOG00000051079	-2.074751459	down	ENSRNOG00000053691	1.188006335	up	trans
ENSRNOG00000051079	-2.074751459	down	ENSRNOG00000060410	-1.113634005	down	trans
ENSRNOG00000051079	-2.074751459	down	ENSRNOG00000061146	2.081424526	up	trans
ENSRNOG00000056268	-2.193797115	down	ENSRNOG00000000036	-1.835471868	down	trans
ENSRNOG00000056268	-2.193797115	down	ENSRNOG00000000245	3.20565006	up	trans
ENSRNOG00000056268	-2.193797115	down	ENSRNOG00000000521	3.094210111	up	trans
ENSRNOG00000056268	-2.193797115	down	ENSRNOG00000000641	1.165391302	up	trans
ENSRNOG00000056268	-2.193797115	down	ENSRNOG00000000909	1.14913493	up	trans
ENSRNOG00000056268	-2.193797115	down	ENSRNOG00000000967	1.368469309	up	trans
ENSRNOG00000056268	-2.193797115	down	ENSRNOG00000001091	1.379997156	up	trans
ENSRNOG00000056268	-2.193797115	down	ENSRNOG00000001222	1.242788428	up	trans
ENSRNOG00000056268	-2.193797115	down	ENSRNOG00000001329	-2.052525812	down	trans
ENSRNOG00000056268	-2.193797115	down	ENSRNOG00000001339	1.217028274	up	trans
ENSRNOG00000056268	-2.193797115	down	ENSRNOG00000001470	1.903114456	up	trans
ENSRNOG00000056268	-2.193797115	down	ENSRNOG00000001555	2.275663886	up	trans
ENSRNOG00000056268	-2.193797115	down	ENSRNOG00000001766	1.564586836	up	trans
ENSRNOG00000056268	-2.193797115	down	ENSRNOG00000002039	-1.123609655	down	trans
ENSRNOG00000056268	-2.193797115	down	ENSRNOG00000003121	-1.203772814	down	trans
ENSRNOG00000056268	-2.193797115	down	ENSRNOG00000003243	-1.099402824	down	trans
ENSRNOG00000056268	-2.193797115	down	ENSRNOG00000003256	1.294576909	up	trans
ENSRNOG00000056268	-2.193797115	down	ENSRNOG00000003260	-2.036031463	down	trans
ENSRNOG00000056268	-2.193797115	down	ENSRNOG00000003300	1.976219752	up	trans
ENSRNOG00000056268	-2.193797115	down	ENSRNOG00000003442	-2.014917148	down	trans
ENSRNOG00000056268	-2.193797115	down	ENSRNOG00000004032	-1.114399347	down	trans
ENSRNOG00000056268	-2.193797115	down	ENSRNOG00000004063	1.588332086	up	trans
ENSRNOG00000056268	-2.193797115	down	ENSRNOG00000004603	-1.015499844	down	trans
ENSRNOG00000056268	-2.193797115	down	ENSRNOG00000004687	2.818633166	up	trans
ENSRNOG00000056268	-2.193797115	down	ENSRNOG00000004763	-1.115387992	down	trans
ENSRNOG00000056268	-2.193797115	down	ENSRNOG00000004964	-1.442975125	down	trans
ENSRNOG00000056268	-2.193797115	down	ENSRNOG00000006663	1.555112112	up	trans
ENSRNOG00000056268	-2.193797115	down	ENSRNOG00000006824	-1.130719767	down	trans
ENSRNOG00000056268	-2.193797115	down	ENSRNOG00000007310	1.6035003	up	trans
ENSRNOG00000056268	-2.193797115	down	ENSRNOG00000007654	-1.013906263	down	trans
ENSRNOG00000056268	-2.193797115	down	ENSRNOG00000008517	1.077122415	up	trans
ENSRNOG00000056268	-2.193797115	down	ENSRNOG00000008922	-1.527760212	down	trans
ENSRNOG00000056268	-2.193797115	down	ENSRNOG00000009347	-1.048293613	down	trans
ENSRNOG00000056268	-2.193797115	down	ENSRNOG00000009381	1.178162304	up	trans
ENSRNOG00000056268	-2.193797115	down	ENSRNOG00000009664	-1.504028593	down	trans
ENSRNOG00000056268	-2.193797115	down	ENSRNOG00000010185	1.388046701	up	trans
ENSRNOG00000056268	-2.193797115	down	ENSRNOG00000010799	3.90535999	up	trans
ENSRNOG00000056268	-2.193797115	down	ENSRNOG00000011454	-1.12033888	down	trans
ENSRNOG00000056268	-2.193797115	down	ENSRNOG00000012480	-1.374468241	down	trans
ENSRNOG00000056268	-2.193797115	down	ENSRNOG00000013661	1.067891264	up	trans
ENSRNOG00000056268	-2.193797115	down	ENSRNOG00000013747	-1.04296895	down	trans
ENSRNOG00000056268	-2.193797115	down	ENSRNOG00000013886	-1.199687365	down	trans
ENSRNOG00000056268	-2.193797115	down	ENSRNOG00000014654	1.034890787	up	trans
ENSRNOG00000056268	-2.193797115	down	ENSRNOG00000015411	-1.477738215	down	trans
ENSRNOG00000056268	-2.193797115	down	ENSRNOG00000016291	2.005654288	up	trans
ENSRNOG00000056268	-2.193797115	down	ENSRNOG00000016545	-1.185137429	down	trans
ENSRNOG00000056268	-2.193797115	down	ENSRNOG00000016635	-1.046576717	down	trans
ENSRNOG00000056268	-2.193797115	down	ENSRNOG00000017087	-1.517733038	down	trans
ENSRNOG00000056268	-2.193797115	down	ENSRNOG00000018411	-1.092199614	down	trans
ENSRNOG00000056268	-2.193797115	down	ENSRNOG00000019202	2.685607307	up	trans
ENSRNOG00000056268	-2.193797115	down	ENSRNOG00000020254	1.073001557	up	trans
ENSRNOG00000056268	-2.193797115	down	ENSRNOG00000021780	-2.379430194	down	trans
ENSRNOG00000056268	-2.193797115	down	ENSRNOG00000025023	-1.079065267	down	trans
ENSRNOG00000056268	-2.193797115	down	ENSRNOG00000025160	-1.175157538	down	trans
ENSRNOG00000056268	-2.193797115	down	ENSRNOG00000025558	1.789004313	up	trans
ENSRNOG00000056268	-2.193797115	down	ENSRNOG00000025704	1.005264154	up	trans
ENSRNOG00000056268	-2.193797115	down	ENSRNOG00000026965	-1.980622274	down	trans
ENSRNOG00000056268	-2.193797115	down	ENSRNOG00000028377	2.632228457	up	trans
ENSRNOG00000056268	-2.193797115	down	ENSRNOG00000029394	4.620958326	up	trans
ENSRNOG00000056268	-2.193797115	down	ENSRNOG00000032426	-1.508988171	down	trans
ENSRNOG00000056268	-2.193797115	down	ENSRNOG00000038738	-1.403800843	down	trans
ENSRNOG00000056268	-2.193797115	down	ENSRNOG00000047035	-1.020492724	down	trans
ENSRNOG00000056268	-2.193797115	down	ENSRNOG00000047598	-1.309852991	down	trans
ENSRNOG00000056268	-2.193797115	down	ENSRNOG00000051922	-1.64509912	down	trans
ENSRNOG00000056268	-2.193797115	down	ENSRNOG00000059422	2.157344831	up	trans
ENSRNOG00000056268	-2.193797115	down	ENSRNOG00000061612	-1.487140482	down	trans
ENSRNOG00000056359	-1.957424883	down	ENSRNOG00000001414	5.240374583	up	trans
ENSRNOG00000056359	-1.957424883	down	ENSRNOG00000007128	1.425282693	up	trans
ENSRNOG00000056359	-1.957424883	down	ENSRNOG00000010205	-1.660647285	down	trans
ENSRNOG00000056359	-1.957424883	down	ENSRNOG00000018076	-1.008530568	down	trans
ENSRNOG00000056359	-1.957424883	down	ENSRNOG00000018704	1.849130386	up	trans
ENSRNOG00000056359	-1.957424883	down	ENSRNOG00000022155	1.689829832	up	trans
ENSRNOG00000056359	-1.957424883	down	ENSRNOG00000033017	-1.902162345	down	trans
ENSRNOG00000056359	-1.957424883	down	ENSRNOG00000055085	4.633994621	up	trans
ENSRNOG00000056359	-1.957424883	down	ENSRNOG00000061414	-1.203702655	down	trans
ENSRNOG00000058515	1.696018158	up	ENSRNOG00000011881	2.294028529	up	trans
ENSRNOG00000058515	1.696018158	up	ENSRNOG00000013656	1.413426886	up	trans
ENSRNOG00000058515	1.696018158	up	ENSRNOG00000015117	1.572833809	up	trans
ENSRNOG00000058515	1.696018158	up	ENSRNOG00000015420	1.002029838	up	trans
ENSRNOG00000058515	1.696018158	up	ENSRNOG00000019645	1.294086175	up	trans
ENSRNOG00000058515	1.696018158	up	ENSRNOG00000022884	-1.716410967	down	trans
ENSRNOG00000058515	1.696018158	up	ENSRNOG00000025245	1.57245292	up	trans
ENSRNOG00000058515	1.696018158	up	ENSRNOG00000027742	1.336549752	up	trans
ENSRNOG00000058515	1.696018158	up	ENSRNOG00000031420	1.491644574	up	trans
ENSRNOG00000058515	1.696018158	up	ENSRNOG00000056596	1.035579673	up	trans
ENSRNOG00000058515	1.696018158	up	ENSRNOG00000058944	1.514260464	up	trans
ENSRNOG00000058847	-3.922383197	down	ENSRNOG00000002425	1.038820034	up	trans
ENSRNOG00000058847	-3.922383197	down	ENSRNOG00000002643	-1.257533841	down	trans
ENSRNOG00000058847	-3.922383197	down	ENSRNOG00000004932	-1.893782259	down	trans
ENSRNOG00000058847	-3.922383197	down	ENSRNOG00000008079	-1.126017563	down	trans
ENSRNOG00000058847	-3.922383197	down	ENSRNOG00000012287	1.110242856	up	trans
ENSRNOG00000058847	-3.922383197	down	ENSRNOG00000012387	-1.142220333	down	trans
ENSRNOG00000058847	-3.922383197	down	ENSRNOG00000016714	2.864126291	up	trans
ENSRNOG00000058847	-3.922383197	down	ENSRNOG00000039255	-1.681408536	down	trans
ENSRNOG00000058847	-3.922383197	down	ENSRNOG00000047134	1.109646028	up	trans
ENSRNOG00000058847	-3.922383197	down	ENSRNOG00000055251	-2.055599451	down	trans
ENSRNOG00000058847	-3.922383197	down	ENSRNOG00000060063	1.187874063	up	trans
ENSRNOG00000059041	1.301246486	up	ENSRNOG00000008222	1.156994322	up	trans
ENSRNOG00000059041	1.301246486	up	ENSRNOG00000011398	1.901413721	up	trans
ENSRNOG00000059041	1.301246486	up	ENSRNOG00000016486	1.178022291	up	trans
ENSRNOG00000059041	1.301246486	up	ENSRNOG00000020608	1.297901141	up	trans
ENSRNOG00000059041	1.301246486	up	ENSRNOG00000021056	2.025707009	up	trans
ENSRNOG00000059041	1.301246486	up	ENSRNOG00000024000	-1.125154355	down	trans
ENSRNOG00000059041	1.301246486	up	ENSRNOG00000025701	1.053056019	up	trans
ENSRNOG00000059041	1.301246486	up	ENSRNOG00000026316	1.253083315	up	trans
ENSRNOG00000059041	1.301246486	up	ENSRNOG00000029876	-1.18145013	down	trans
ENSRNOG00000059041	1.301246486	up	ENSRNOG00000037060	-1.332413024	down	trans
ENSRNOG00000059041	1.301246486	up	ENSRNOG00000037478	1.06580677	up	trans
ENSRNOG00000059041	1.301246486	up	ENSRNOG00000052477	1.000088209	up	trans
ENSRNOG00000059041	1.301246486	up	ENSRNOG00000059268	1.374097678	up	trans
ENSRNOG00000059041	1.301246486	up	ENSRNOG00000060262	1.230965032	up	trans
ENSRNOG00000059555	-5.264952231	down	ENSRNOG00000000480	-1.033957765	down	trans
ENSRNOG00000059555	-5.264952231	down	ENSRNOG00000001006	2.667539019	up	trans
ENSRNOG00000059555	-5.264952231	down	ENSRNOG00000002948	-1.198377142	down	trans
ENSRNOG00000059555	-5.264952231	down	ENSRNOG00000004006	1.024111098	up	trans
ENSRNOG00000059555	-5.264952231	down	ENSRNOG00000004101	-1.797369596	down	trans
ENSRNOG00000059555	-5.264952231	down	ENSRNOG00000004555	-1.454526458	down	trans
ENSRNOG00000059555	-5.264952231	down	ENSRNOG00000005357	-1.019860298	down	trans
ENSRNOG00000059555	-5.264952231	down	ENSRNOG00000006103	-1.449173663	down	trans
ENSRNOG00000059555	-5.264952231	down	ENSRNOG00000006972	1.271920758	up	trans
ENSRNOG00000059555	-5.264952231	down	ENSRNOG00000007081	1.29138271	up	trans
ENSRNOG00000059555	-5.264952231	down	ENSRNOG00000007561	-1.300244177	down	trans
ENSRNOG00000059555	-5.264952231	down	ENSRNOG00000007707	-1.2020841	down	trans
ENSRNOG00000059555	-5.264952231	down	ENSRNOG00000008757	-1.655816419	down	trans
ENSRNOG00000059555	-5.264952231	down	ENSRNOG00000009145	-1.193501462	down	trans
ENSRNOG00000059555	-5.264952231	down	ENSRNOG00000009411	-1.016005551	down	trans
ENSRNOG00000059555	-5.264952231	down	ENSRNOG00000009963	2.362341339	up	trans
ENSRNOG00000059555	-5.264952231	down	ENSRNOG00000010412	2.631197809	up	trans
ENSRNOG00000059555	-5.264952231	down	ENSRNOG00000010452	1.718257126	up	trans
ENSRNOG00000059555	-5.264952231	down	ENSRNOG00000010952	-1.246988869	down	trans
ENSRNOG00000059555	-5.264952231	down	ENSRNOG00000012185	-1.06862448	down	trans
ENSRNOG00000059555	-5.264952231	down	ENSRNOG00000012980	1.526026289	up	trans
ENSRNOG00000059555	-5.264952231	down	ENSRNOG00000013636	1.789393029	up	trans
ENSRNOG00000059555	-5.264952231	down	ENSRNOG00000014480	1.575003934	up	trans
ENSRNOG00000059555	-5.264952231	down	ENSRNOG00000015057	-1.476760336	down	trans
ENSRNOG00000059555	-5.264952231	down	ENSRNOG00000015177	-1.060369062	down	trans
ENSRNOG00000059555	-5.264952231	down	ENSRNOG00000015189	-1.128370151	down	trans
ENSRNOG00000059555	-5.264952231	down	ENSRNOG00000015762	-1.000698591	down	trans
ENSRNOG00000059555	-5.264952231	down	ENSRNOG00000016219	-1.124382945	down	trans
ENSRNOG00000059555	-5.264952231	down	ENSRNOG00000016997	-3.102296881	down	trans
ENSRNOG00000059555	-5.264952231	down	ENSRNOG00000017581	-1.310386105	down	trans
ENSRNOG00000059555	-5.264952231	down	ENSRNOG00000017646	-3.410758112	down	trans
ENSRNOG00000059555	-5.264952231	down	ENSRNOG00000018561	1.47051521	up	trans
ENSRNOG00000059555	-5.264952231	down	ENSRNOG00000018999	-1.223602226	down	trans
ENSRNOG00000059555	-5.264952231	down	ENSRNOG00000019022	-1.975757199	down	trans
ENSRNOG00000059555	-5.264952231	down	ENSRNOG00000019413	-1.107459001	down	trans
ENSRNOG00000059555	-5.264952231	down	ENSRNOG00000019892	1.089395072	up	trans
ENSRNOG00000059555	-5.264952231	down	ENSRNOG00000019982	1.015031144	up	trans
ENSRNOG00000059555	-5.264952231	down	ENSRNOG00000020391	1.212255336	up	trans
ENSRNOG00000059555	-5.264952231	down	ENSRNOG00000021029	2.151412964	up	trans
ENSRNOG00000059555	-5.264952231	down	ENSRNOG00000021660	-1.058772273	down	trans
ENSRNOG00000059555	-5.264952231	down	ENSRNOG00000022067	-1.526892245	down	trans
ENSRNOG00000059555	-5.264952231	down	ENSRNOG00000022710	1.688172596	up	trans
ENSRNOG00000059555	-5.264952231	down	ENSRNOG00000024201	2.579210943	up	trans
ENSRNOG00000059555	-5.264952231	down	ENSRNOG00000025060	-1.927433528	down	trans
ENSRNOG00000059555	-5.264952231	down	ENSRNOG00000025596	-1.310913652	down	trans
ENSRNOG00000059555	-5.264952231	down	ENSRNOG00000025676	-2.341641748	down	trans
ENSRNOG00000059555	-5.264952231	down	ENSRNOG00000032729	1.173370194	up	trans
ENSRNOG00000059555	-5.264952231	down	ENSRNOG00000036622	-1.613861475	down	trans
ENSRNOG00000059555	-5.264952231	down	ENSRNOG00000046683	-1.512727376	down	trans
ENSRNOG00000059555	-5.264952231	down	ENSRNOG00000046890	-1.029981744	down	trans
ENSRNOG00000059555	-5.264952231	down	ENSRNOG00000048187	1.289203088	up	trans
ENSRNOG00000059555	-5.264952231	down	ENSRNOG00000048849	1.90193329	up	trans
ENSRNOG00000059555	-5.264952231	down	ENSRNOG00000049075	1.477014066	up	trans
ENSRNOG00000059555	-5.264952231	down	ENSRNOG00000049121	1.872816989	up	trans
ENSRNOG00000059555	-5.264952231	down	ENSRNOG00000052343	1.040373901	up	trans
ENSRNOG00000059555	-5.264952231	down	ENSRNOG00000053410	-1.484821203	down	trans
ENSRNOG00000059555	-5.264952231	down	ENSRNOG00000056756	-1.089109362	down	trans
ENSRNOG00000059555	-5.264952231	down	ENSRNOG00000057556	-1.778654083	down	trans
ENSRNOG00000059555	-5.264952231	down	ENSRNOG00000057957	-1.812244625	down	trans
ENSRNOG00000059578	2.567708509	up	ENSRNOG00000000257	-2.44103019	down	trans
ENSRNOG00000059578	2.567708509	up	ENSRNOG00000002852	1.337420721	up	trans
ENSRNOG00000059578	2.567708509	up	ENSRNOG00000003576	1.458363367	up	trans
ENSRNOG00000059578	2.567708509	up	ENSRNOG00000007023	-1.377792877	down	trans
ENSRNOG00000059578	2.567708509	up	ENSRNOG00000007506	2.101480481	up	trans
ENSRNOG00000059578	2.567708509	up	ENSRNOG00000010164	1.074005023	up	trans
ENSRNOG00000059578	2.567708509	up	ENSRNOG00000011639	1.367793822	up	trans
ENSRNOG00000059578	2.567708509	up	ENSRNOG00000012012	1.950813665	up	trans
ENSRNOG00000059578	2.567708509	up	ENSRNOG00000012692	1.065928693	up	trans
ENSRNOG00000059578	2.567708509	up	ENSRNOG00000013971	1.089502188	up	trans
ENSRNOG00000059578	2.567708509	up	ENSRNOG00000014520	-1.074535856	down	trans
ENSRNOG00000059578	2.567708509	up	ENSRNOG00000015552	1.028667377	up	trans
ENSRNOG00000059578	2.567708509	up	ENSRNOG00000016021	-1.417400607	down	trans
ENSRNOG00000059578	2.567708509	up	ENSRNOG00000016234	1.679167089	up	trans
ENSRNOG00000059578	2.567708509	up	ENSRNOG00000018556	1.17453309	up	trans
ENSRNOG00000059578	2.567708509	up	ENSRNOG00000019110	-3.199026018	down	trans
ENSRNOG00000059578	2.567708509	up	ENSRNOG00000019653	1.161213786	up	trans
ENSRNOG00000059578	2.567708509	up	ENSRNOG00000021270	1.380594607	up	trans
ENSRNOG00000059578	2.567708509	up	ENSRNOG00000025003	1.249105191	up	trans
ENSRNOG00000059578	2.567708509	up	ENSRNOG00000037443	1.315697671	up	trans
ENSRNOG00000059578	2.567708509	up	ENSRNOG00000042062	2.486897009	up	trans
ENSRNOG00000059578	2.567708509	up	ENSRNOG00000045649	-1.349087526	down	trans
ENSRNOG00000059578	2.567708509	up	ENSRNOG00000045821	1.962550172	up	trans
ENSRNOG00000059578	2.567708509	up	ENSRNOG00000046644	1.084233018	up	trans
ENSRNOG00000059578	2.567708509	up	ENSRNOG00000047594	1.52305125	up	trans
ENSRNOG00000059578	2.567708509	up	ENSRNOG00000049464	2.089728177	up	trans
ENSRNOG00000059578	2.567708509	up	ENSRNOG00000053923	1.004458854	up	trans
ENSRNOG00000061180	2.161493704	up	ENSRNOG00000002831	3.185751604	up	trans
ENSRNOG00000061273	-2.13267011	down	ENSRNOG00000000480	-1.033957765	down	trans
ENSRNOG00000061273	-2.13267011	down	ENSRNOG00000002948	-1.198377142	down	trans
ENSRNOG00000061273	-2.13267011	down	ENSRNOG00000004101	-1.797369596	down	trans
ENSRNOG00000061273	-2.13267011	down	ENSRNOG00000005357	-1.019860298	down	trans
ENSRNOG00000061273	-2.13267011	down	ENSRNOG00000006103	-1.449173663	down	trans
ENSRNOG00000061273	-2.13267011	down	ENSRNOG00000006972	1.271920758	up	trans
ENSRNOG00000061273	-2.13267011	down	ENSRNOG00000007561	-1.300244177	down	trans
ENSRNOG00000061273	-2.13267011	down	ENSRNOG00000009411	-1.016005551	down	trans
ENSRNOG00000061273	-2.13267011	down	ENSRNOG00000010412	2.631197809	up	trans
ENSRNOG00000061273	-2.13267011	down	ENSRNOG00000010452	1.718257126	up	trans
ENSRNOG00000061273	-2.13267011	down	ENSRNOG00000010952	-1.246988869	down	trans
ENSRNOG00000061273	-2.13267011	down	ENSRNOG00000012185	-1.06862448	down	trans
ENSRNOG00000061273	-2.13267011	down	ENSRNOG00000014480	1.575003934	up	trans
ENSRNOG00000061273	-2.13267011	down	ENSRNOG00000015057	-1.476760336	down	trans
ENSRNOG00000061273	-2.13267011	down	ENSRNOG00000015177	-1.060369062	down	trans
ENSRNOG00000061273	-2.13267011	down	ENSRNOG00000015189	-1.128370151	down	trans
ENSRNOG00000061273	-2.13267011	down	ENSRNOG00000015762	-1.000698591	down	trans
ENSRNOG00000061273	-2.13267011	down	ENSRNOG00000017581	-1.310386105	down	trans
ENSRNOG00000061273	-2.13267011	down	ENSRNOG00000018561	1.47051521	up	trans
ENSRNOG00000061273	-2.13267011	down	ENSRNOG00000018999	-1.223602226	down	trans
ENSRNOG00000061273	-2.13267011	down	ENSRNOG00000019022	-1.975757199	down	trans
ENSRNOG00000061273	-2.13267011	down	ENSRNOG00000021660	-1.058772273	down	trans
ENSRNOG00000061273	-2.13267011	down	ENSRNOG00000022067	-1.526892245	down	trans
ENSRNOG00000061273	-2.13267011	down	ENSRNOG00000022710	1.688172596	up	trans
ENSRNOG00000061273	-2.13267011	down	ENSRNOG00000025596	-1.310913652	down	trans
ENSRNOG00000061273	-2.13267011	down	ENSRNOG00000032729	1.173370194	up	trans
ENSRNOG00000061273	-2.13267011	down	ENSRNOG00000046890	-1.029981744	down	trans
ENSRNOG00000061273	-2.13267011	down	ENSRNOG00000048187	1.289203088	up	trans
ENSRNOG00000061273	-2.13267011	down	ENSRNOG00000048849	1.90193329	up	trans
ENSRNOG00000061273	-2.13267011	down	ENSRNOG00000056756	-1.089109362	down	trans
ENSRNOG00000062139	2.338762291	up	ENSRNOG00000011881	2.294028529	up	trans
ENSRNOG00000062139	2.338762291	up	ENSRNOG00000013656	1.413426886	up	trans
ENSRNOG00000062139	2.338762291	up	ENSRNOG00000015117	1.572833809	up	trans
ENSRNOG00000062139	2.338762291	up	ENSRNOG00000015420	1.002029838	up	trans
ENSRNOG00000062139	2.338762291	up	ENSRNOG00000019645	1.294086175	up	trans
ENSRNOG00000062139	2.338762291	up	ENSRNOG00000022884	-1.716410967	down	trans
ENSRNOG00000062139	2.338762291	up	ENSRNOG00000025245	1.57245292	up	trans
ENSRNOG00000062139	2.338762291	up	ENSRNOG00000027742	1.336549752	up	trans
ENSRNOG00000062139	2.338762291	up	ENSRNOG00000031420	1.491644574	up	trans
ENSRNOG00000062139	2.338762291	up	ENSRNOG00000056596	1.035579673	up	trans
ENSRNOG00000062139	2.338762291	up	ENSRNOG00000058944	1.514260464	up	trans
MSTRG.100095	-1.161744689	down	ENSRNOG00000001138	-1.469671531	down	trans
MSTRG.100095	-1.161744689	down	ENSRNOG00000001769	1.798793212	up	trans
MSTRG.100095	-1.161744689	down	ENSRNOG00000004282	1.104025995	up	trans
MSTRG.100095	-1.161744689	down	ENSRNOG00000004400	-2.199838958	down	trans
MSTRG.100095	-1.161744689	down	ENSRNOG00000004571	-1.555299382	down	trans
MSTRG.100095	-1.161744689	down	ENSRNOG00000005389	1.867188438	up	trans
MSTRG.100095	-1.161744689	down	ENSRNOG00000005404	-1.330500303	down	trans
MSTRG.100095	-1.161744689	down	ENSRNOG00000005690	1.344694475	up	trans
MSTRG.100095	-1.161744689	down	ENSRNOG00000005964	5.046433795	up	trans
MSTRG.100095	-1.161744689	down	ENSRNOG00000006628	1.121615402	up	trans
MSTRG.100095	-1.161744689	down	ENSRNOG00000007678	1.222522681	up	trans
MSTRG.100095	-1.161744689	down	ENSRNOG00000009031	3.668999349	up	trans
MSTRG.100095	-1.161744689	down	ENSRNOG00000009085	-1.088026532	down	trans
MSTRG.100095	-1.161744689	down	ENSRNOG00000009338	1.273770996	up	trans
MSTRG.100095	-1.161744689	down	ENSRNOG00000010867	2.86855758	up	trans
MSTRG.100095	-1.161744689	down	ENSRNOG00000011073	1.240351996	up	trans
MSTRG.100095	-1.161744689	down	ENSRNOG00000011771	2.182268366	up	trans
MSTRG.100095	-1.161744689	down	ENSRNOG00000011815	1.109447075	up	trans
MSTRG.100095	-1.161744689	down	ENSRNOG00000011907	-1.456731848	down	trans
MSTRG.100095	-1.161744689	down	ENSRNOG00000012495	1.574981408	up	trans
MSTRG.100095	-1.161744689	down	ENSRNOG00000014297	2.14842966	up	trans
MSTRG.100095	-1.161744689	down	ENSRNOG00000015382	2.22180369	up	trans
MSTRG.100095	-1.161744689	down	ENSRNOG00000016217	1.26876659	up	trans
MSTRG.100095	-1.161744689	down	ENSRNOG00000016692	-1.108800146	down	trans
MSTRG.100095	-1.161744689	down	ENSRNOG00000016962	-2.449188064	down	trans
MSTRG.100095	-1.161744689	down	ENSRNOG00000018412	-1.039885569	down	trans
MSTRG.100095	-1.161744689	down	ENSRNOG00000018911	2.04402798	up	trans
MSTRG.100095	-1.161744689	down	ENSRNOG00000019154	-1.225105126	down	trans
MSTRG.100095	-1.161744689	down	ENSRNOG00000019270	-2.822284095	down	trans
MSTRG.100095	-1.161744689	down	ENSRNOG00000020463	1.075308066	up	trans
MSTRG.100095	-1.161744689	down	ENSRNOG00000021209	-1.154521727	down	trans
MSTRG.100095	-1.161744689	down	ENSRNOG00000024625	-1.355828971	down	trans
MSTRG.100095	-1.161744689	down	ENSRNOG00000024712	3.592805882	up	trans
MSTRG.100095	-1.161744689	down	ENSRNOG00000026023	1.573832382	up	trans
MSTRG.100095	-1.161744689	down	ENSRNOG00000027264	-1.253519326	down	trans
MSTRG.100095	-1.161744689	down	ENSRNOG00000028814	-2.1922229	down	trans
MSTRG.100095	-1.161744689	down	ENSRNOG00000030314	-1.144392567	down	trans
MSTRG.100095	-1.161744689	down	ENSRNOG00000034084	1.005446755	up	trans
MSTRG.100095	-1.161744689	down	ENSRNOG00000038877	1.256337126	up	trans
MSTRG.100095	-1.161744689	down	ENSRNOG00000046763	2.328731463	up	trans
MSTRG.100095	-1.161744689	down	ENSRNOG00000048506	-1.065531569	down	trans
MSTRG.100095	-1.161744689	down	ENSRNOG00000050348	-1.08477511	down	trans
MSTRG.100095	-1.161744689	down	ENSRNOG00000054013	-1.291995484	down	trans
MSTRG.100095	-1.161744689	down	ENSRNOG00000054218	3.277260218	up	trans
MSTRG.100095	-1.161744689	down	ENSRNOG00000060087	-1.125634714	down	trans
MSTRG.100095	-1.161744689	down	ENSRNOG00000060146	-1.316096506	down	trans
MSTRG.100108	2.064853248	up	ENSRNOG00000004341	1.963961088	up	trans
MSTRG.100108	2.064853248	up	ENSRNOG00000005287	-1.358093556	down	trans
MSTRG.100108	2.064853248	up	ENSRNOG00000008015	1.758569479	up	trans
MSTRG.100108	2.064853248	up	ENSRNOG00000008095	1.949149392	up	trans
MSTRG.100108	2.064853248	up	ENSRNOG00000014338	1.578964053	up	trans
MSTRG.100108	2.064853248	up	ENSRNOG00000017209	2.125191644	up	trans
MSTRG.100108	2.064853248	up	ENSRNOG00000020590	1.540747037	up	trans
MSTRG.100108	2.064853248	up	ENSRNOG00000028025	-1.70406788	down	trans
MSTRG.100108	2.064853248	up	ENSRNOG00000037795	-1.560330489	down	trans
MSTRG.10048	1.948920381	up	ENSRNOG00000019568	1.475183067	up	trans
MSTRG.101102	3.437734527	up	ENSRNOG00000002470	-2.257305086	down	trans
MSTRG.101102	3.437734527	up	ENSRNOG00000004537	-1.164068875	down	trans
MSTRG.101102	3.437734527	up	ENSRNOG00000014142	1.329081013	up	trans
MSTRG.101102	3.437734527	up	ENSRNOG00000021440	1.551650376	up	trans
MSTRG.101102	3.437734527	up	ENSRNOG00000022054	-1.417712462	down	trans
MSTRG.101102	3.437734527	up	ENSRNOG00000024809	1.245793631	up	trans
MSTRG.101102	3.437734527	up	ENSRNOG00000054495	-1.743185444	down	trans
MSTRG.101102	3.437734527	up	ENSRNOG00000055908	1.164556097	up	trans
MSTRG.101164	2.914226225	up	ENSRNOG00000002470	-2.257305086	down	trans
MSTRG.101164	2.914226225	up	ENSRNOG00000004537	-1.164068875	down	trans
MSTRG.101164	2.914226225	up	ENSRNOG00000014142	1.329081013	up	trans
MSTRG.101164	2.914226225	up	ENSRNOG00000021440	1.551650376	up	trans
MSTRG.101164	2.914226225	up	ENSRNOG00000022054	-1.417712462	down	trans
MSTRG.101164	2.914226225	up	ENSRNOG00000024809	1.245793631	up	trans
MSTRG.101164	2.914226225	up	ENSRNOG00000054495	-1.743185444	down	trans
MSTRG.101164	2.914226225	up	ENSRNOG00000055908	1.164556097	up	trans
MSTRG.101563	-5.021462979	down	ENSRNOG00000000177	-1.152195124	down	trans
MSTRG.101563	-5.021462979	down	ENSRNOG00000001376	-1.597776886	down	trans
MSTRG.101563	-5.021462979	down	ENSRNOG00000007131	1.192115504	up	trans
MSTRG.101563	-5.021462979	down	ENSRNOG00000007713	1.475107489	up	trans
MSTRG.101563	-5.021462979	down	ENSRNOG00000008432	-1.719532159	down	trans
MSTRG.101563	-5.021462979	down	ENSRNOG00000009550	2.631988585	up	trans
MSTRG.101563	-5.021462979	down	ENSRNOG00000013828	-1.48893559	down	trans
MSTRG.101563	-5.021462979	down	ENSRNOG00000014718	1.323449126	up	trans
MSTRG.101563	-5.021462979	down	ENSRNOG00000014722	-1.08747381	down	trans
MSTRG.101563	-5.021462979	down	ENSRNOG00000015036	1.722374446	up	trans
MSTRG.101563	-5.021462979	down	ENSRNOG00000016122	2.746089615	up	trans
MSTRG.101563	-5.021462979	down	ENSRNOG00000016167	2.938088557	up	trans
MSTRG.101563	-5.021462979	down	ENSRNOG00000016690	2.473477112	up	trans
MSTRG.101563	-5.021462979	down	ENSRNOG00000016807	1.41616425	up	trans
MSTRG.101563	-5.021462979	down	ENSRNOG00000018436	-1.120067316	down	trans
MSTRG.101563	-5.021462979	down	ENSRNOG00000019428	1.632878728	up	trans
MSTRG.101563	-5.021462979	down	ENSRNOG00000020696	1.395024287	up	trans
MSTRG.101563	-5.021462979	down	ENSRNOG00000021750	1.391093182	up	trans
MSTRG.101563	-5.021462979	down	ENSRNOG00000022975	-1.214125132	down	trans
MSTRG.101563	-5.021462979	down	ENSRNOG00000023107	1.230500168	up	trans
MSTRG.101563	-5.021462979	down	ENSRNOG00000029178	-1.484163509	down	trans
MSTRG.101563	-5.021462979	down	ENSRNOG00000030800	-1.989519606	down	trans
MSTRG.101563	-5.021462979	down	ENSRNOG00000032546	1.108591865	up	trans
MSTRG.101563	-5.021462979	down	ENSRNOG00000033693	-1.429750669	down	trans
MSTRG.101563	-5.021462979	down	ENSRNOG00000036701	1.300662304	up	trans
MSTRG.101563	-5.021462979	down	ENSRNOG00000037871	-1.165579355	down	trans
MSTRG.101563	-5.021462979	down	ENSRNOG00000049826	-1.41203389	down	trans
MSTRG.101563	-5.021462979	down	ENSRNOG00000051171	-1.468430373	down	trans
MSTRG.101563	-5.021462979	down	ENSRNOG00000053349	2.781866383	up	trans
MSTRG.101563	-5.021462979	down	ENSRNOG00000055365	1.930861793	up	trans
MSTRG.101845	-2.999686449	down	ENSRNOG00000000937	-1.748868876	down	trans
MSTRG.101845	-2.999686449	down	ENSRNOG00000004502	-1.951724422	down	trans
MSTRG.101845	-2.999686449	down	ENSRNOG00000005248	2.749412915	up	trans
MSTRG.101845	-2.999686449	down	ENSRNOG00000007069	-1.073735237	down	trans
MSTRG.101845	-2.999686449	down	ENSRNOG00000019142	-1.353120135	down	trans
MSTRG.101845	-2.999686449	down	ENSRNOG00000020678	-1.083167347	down	trans
MSTRG.101845	-2.999686449	down	ENSRNOG00000024433	-1.217996496	down	trans
MSTRG.101845	-2.999686449	down	ENSRNOG00000027808	-1.494192114	down	trans
MSTRG.101845	-2.999686449	down	ENSRNOG00000029145	1.647624425	up	trans
MSTRG.101845	-2.999686449	down	ENSRNOG00000030538	-1.165929906	down	trans
MSTRG.101845	-2.999686449	down	ENSRNOG00000031789	1.639309765	up	trans
MSTRG.101845	-2.999686449	down	ENSRNOG00000033545	2.212689684	up	trans
MSTRG.101845	-2.999686449	down	ENSRNOG00000042139	-1.21002776	down	trans
MSTRG.101845	-2.999686449	down	ENSRNOG00000042686	-1.162593927	down	trans
MSTRG.101845	-2.999686449	down	ENSRNOG00000045943	-1.091495147	down	trans
MSTRG.101845	-2.999686449	down	ENSRNOG00000052506	-1.045895672	down	trans
MSTRG.101845	-2.999686449	down	ENSRNOG00000056940	1.361213744	up	trans
MSTRG.102283	1.457041092	up	ENSRNOG00000000177	-1.152195124	down	trans
MSTRG.102283	1.457041092	up	ENSRNOG00000001376	-1.597776886	down	trans
MSTRG.102283	1.457041092	up	ENSRNOG00000007131	1.192115504	up	trans
MSTRG.102283	1.457041092	up	ENSRNOG00000007713	1.475107489	up	trans
MSTRG.102283	1.457041092	up	ENSRNOG00000008432	-1.719532159	down	trans
MSTRG.102283	1.457041092	up	ENSRNOG00000009550	2.631988585	up	trans
MSTRG.102283	1.457041092	up	ENSRNOG00000013828	-1.48893559	down	trans
MSTRG.102283	1.457041092	up	ENSRNOG00000014718	1.323449126	up	trans
MSTRG.102283	1.457041092	up	ENSRNOG00000014722	-1.08747381	down	trans
MSTRG.102283	1.457041092	up	ENSRNOG00000015036	1.722374446	up	trans
MSTRG.102283	1.457041092	up	ENSRNOG00000016122	2.746089615	up	trans
MSTRG.102283	1.457041092	up	ENSRNOG00000016167	2.938088557	up	trans
MSTRG.102283	1.457041092	up	ENSRNOG00000016690	2.473477112	up	trans
MSTRG.102283	1.457041092	up	ENSRNOG00000016807	1.41616425	up	trans
MSTRG.102283	1.457041092	up	ENSRNOG00000018436	-1.120067316	down	trans
MSTRG.102283	1.457041092	up	ENSRNOG00000019428	1.632878728	up	trans
MSTRG.102283	1.457041092	up	ENSRNOG00000020696	1.395024287	up	trans
MSTRG.102283	1.457041092	up	ENSRNOG00000021750	1.391093182	up	trans
MSTRG.102283	1.457041092	up	ENSRNOG00000022975	-1.214125132	down	trans
MSTRG.102283	1.457041092	up	ENSRNOG00000023107	1.230500168	up	trans
MSTRG.102283	1.457041092	up	ENSRNOG00000029178	-1.484163509	down	trans
MSTRG.102283	1.457041092	up	ENSRNOG00000030800	-1.989519606	down	trans
MSTRG.102283	1.457041092	up	ENSRNOG00000032546	1.108591865	up	trans
MSTRG.102283	1.457041092	up	ENSRNOG00000033693	-1.429750669	down	trans
MSTRG.102283	1.457041092	up	ENSRNOG00000036701	1.300662304	up	trans
MSTRG.102283	1.457041092	up	ENSRNOG00000037871	-1.165579355	down	trans
MSTRG.102283	1.457041092	up	ENSRNOG00000049826	-1.41203389	down	trans
MSTRG.102283	1.457041092	up	ENSRNOG00000051171	-1.468430373	down	trans
MSTRG.102283	1.457041092	up	ENSRNOG00000053349	2.781866383	up	trans
MSTRG.102283	1.457041092	up	ENSRNOG00000055365	1.930861793	up	trans
MSTRG.102491	3.833035953	up	ENSRNOG00000001216	-1.170615582	down	trans
MSTRG.102491	3.833035953	up	ENSRNOG00000002080	1.057953703	up	trans
MSTRG.102491	3.833035953	up	ENSRNOG00000002318	1.407645441	up	trans
MSTRG.102491	3.833035953	up	ENSRNOG00000002660	1.895094626	up	trans
MSTRG.102491	3.833035953	up	ENSRNOG00000002908	1.063737166	up	trans
MSTRG.102491	3.833035953	up	ENSRNOG00000007610	-1.82634881	down	trans
MSTRG.102491	3.833035953	up	ENSRNOG00000007981	1.111134862	up	trans
MSTRG.102491	3.833035953	up	ENSRNOG00000012665	-1.661244019	down	trans
MSTRG.102491	3.833035953	up	ENSRNOG00000013304	2.332608334	up	trans
MSTRG.102491	3.833035953	up	ENSRNOG00000013745	2.509963215	up	trans
MSTRG.102491	3.833035953	up	ENSRNOG00000014259	-1.285347272	down	trans
MSTRG.102491	3.833035953	up	ENSRNOG00000014703	-1.670054963	down	trans
MSTRG.102493	4.576836188	up	ENSRNOG00000001557	1.161645508	up	trans
MSTRG.102493	4.576836188	up	ENSRNOG00000005344	1.594172616	up	trans
MSTRG.102493	4.576836188	up	ENSRNOG00000011027	1.157333827	up	trans
MSTRG.102493	4.576836188	up	ENSRNOG00000011287	1.678157906	up	trans
MSTRG.102493	4.576836188	up	ENSRNOG00000011300	-1.411275447	down	trans
MSTRG.102493	4.576836188	up	ENSRNOG00000012866	-1.519877419	down	trans
MSTRG.102493	4.576836188	up	ENSRNOG00000016595	1.254418231	up	trans
MSTRG.102493	4.576836188	up	ENSRNOG00000017545	1.208850155	up	trans
MSTRG.102493	4.576836188	up	ENSRNOG00000017766	3.446101854	up	trans
MSTRG.102493	4.576836188	up	ENSRNOG00000020259	-1.250377377	down	trans
MSTRG.102493	4.576836188	up	ENSRNOG00000020514	-1.085217867	down	trans
MSTRG.102493	4.576836188	up	ENSRNOG00000020805	-1.825623686	down	trans
MSTRG.102493	4.576836188	up	ENSRNOG00000026793	1.489142122	up	trans
MSTRG.102493	4.576836188	up	ENSRNOG00000048495	2.289853043	up	trans
MSTRG.102493	4.576836188	up	ENSRNOG00000050233	-1.319271165	down	trans
MSTRG.102493	4.576836188	up	ENSRNOG00000051531	1.201115598	up	trans
MSTRG.102493	4.576836188	up	ENSRNOG00000062125	-3.053636456	down	trans
MSTRG.102506	-2.040011445	down	ENSRNOG00000000036	-1.835471868	down	trans
MSTRG.102506	-2.040011445	down	ENSRNOG00000000245	3.20565006	up	trans
MSTRG.102506	-2.040011445	down	ENSRNOG00000000521	3.094210111	up	trans
MSTRG.102506	-2.040011445	down	ENSRNOG00000000641	1.165391302	up	trans
MSTRG.102506	-2.040011445	down	ENSRNOG00000000909	1.14913493	up	trans
MSTRG.102506	-2.040011445	down	ENSRNOG00000000967	1.368469309	up	trans
MSTRG.102506	-2.040011445	down	ENSRNOG00000001091	1.379997156	up	trans
MSTRG.102506	-2.040011445	down	ENSRNOG00000001222	1.242788428	up	trans
MSTRG.102506	-2.040011445	down	ENSRNOG00000001329	-2.052525812	down	trans
MSTRG.102506	-2.040011445	down	ENSRNOG00000001339	1.217028274	up	trans
MSTRG.102506	-2.040011445	down	ENSRNOG00000001470	1.903114456	up	trans
MSTRG.102506	-2.040011445	down	ENSRNOG00000001555	2.275663886	up	trans
MSTRG.102506	-2.040011445	down	ENSRNOG00000001766	1.564586836	up	trans
MSTRG.102506	-2.040011445	down	ENSRNOG00000002039	-1.123609655	down	trans
MSTRG.102506	-2.040011445	down	ENSRNOG00000003121	-1.203772814	down	trans
MSTRG.102506	-2.040011445	down	ENSRNOG00000003243	-1.099402824	down	trans
MSTRG.102506	-2.040011445	down	ENSRNOG00000003256	1.294576909	up	trans
MSTRG.102506	-2.040011445	down	ENSRNOG00000003260	-2.036031463	down	trans
MSTRG.102506	-2.040011445	down	ENSRNOG00000003300	1.976219752	up	trans
MSTRG.102506	-2.040011445	down	ENSRNOG00000003442	-2.014917148	down	trans
MSTRG.102506	-2.040011445	down	ENSRNOG00000004032	-1.114399347	down	trans
MSTRG.102506	-2.040011445	down	ENSRNOG00000004063	1.588332086	up	trans
MSTRG.102506	-2.040011445	down	ENSRNOG00000004603	-1.015499844	down	trans
MSTRG.102506	-2.040011445	down	ENSRNOG00000004687	2.818633166	up	trans
MSTRG.102506	-2.040011445	down	ENSRNOG00000004763	-1.115387992	down	trans
MSTRG.102506	-2.040011445	down	ENSRNOG00000004964	-1.442975125	down	trans
MSTRG.102506	-2.040011445	down	ENSRNOG00000006663	1.555112112	up	trans
MSTRG.102506	-2.040011445	down	ENSRNOG00000006824	-1.130719767	down	trans
MSTRG.102506	-2.040011445	down	ENSRNOG00000007310	1.6035003	up	trans
MSTRG.102506	-2.040011445	down	ENSRNOG00000007654	-1.013906263	down	trans
MSTRG.102506	-2.040011445	down	ENSRNOG00000008517	1.077122415	up	trans
MSTRG.102506	-2.040011445	down	ENSRNOG00000008922	-1.527760212	down	trans
MSTRG.102506	-2.040011445	down	ENSRNOG00000009347	-1.048293613	down	trans
MSTRG.102506	-2.040011445	down	ENSRNOG00000009381	1.178162304	up	trans
MSTRG.102506	-2.040011445	down	ENSRNOG00000009664	-1.504028593	down	trans
MSTRG.102506	-2.040011445	down	ENSRNOG00000010185	1.388046701	up	trans
MSTRG.102506	-2.040011445	down	ENSRNOG00000010799	3.90535999	up	trans
MSTRG.102506	-2.040011445	down	ENSRNOG00000011454	-1.12033888	down	trans
MSTRG.102506	-2.040011445	down	ENSRNOG00000012480	-1.374468241	down	trans
MSTRG.102506	-2.040011445	down	ENSRNOG00000013661	1.067891264	up	trans
MSTRG.102506	-2.040011445	down	ENSRNOG00000013747	-1.04296895	down	trans
MSTRG.102506	-2.040011445	down	ENSRNOG00000013886	-1.199687365	down	trans
MSTRG.102506	-2.040011445	down	ENSRNOG00000014654	1.034890787	up	trans
MSTRG.102506	-2.040011445	down	ENSRNOG00000015411	-1.477738215	down	trans
MSTRG.102506	-2.040011445	down	ENSRNOG00000016291	2.005654288	up	trans
MSTRG.102506	-2.040011445	down	ENSRNOG00000016545	-1.185137429	down	trans
MSTRG.102506	-2.040011445	down	ENSRNOG00000016635	-1.046576717	down	trans
MSTRG.102506	-2.040011445	down	ENSRNOG00000017087	-1.517733038	down	trans
MSTRG.102506	-2.040011445	down	ENSRNOG00000018411	-1.092199614	down	trans
MSTRG.102506	-2.040011445	down	ENSRNOG00000019202	2.685607307	up	trans
MSTRG.102506	-2.040011445	down	ENSRNOG00000020254	1.073001557	up	trans
MSTRG.102506	-2.040011445	down	ENSRNOG00000021780	-2.379430194	down	trans
MSTRG.102506	-2.040011445	down	ENSRNOG00000025023	-1.079065267	down	trans
MSTRG.102506	-2.040011445	down	ENSRNOG00000025160	-1.175157538	down	trans
MSTRG.102506	-2.040011445	down	ENSRNOG00000025558	1.789004313	up	trans
MSTRG.102506	-2.040011445	down	ENSRNOG00000025704	1.005264154	up	trans
MSTRG.102506	-2.040011445	down	ENSRNOG00000026965	-1.980622274	down	trans
MSTRG.102506	-2.040011445	down	ENSRNOG00000028377	2.632228457	up	trans
MSTRG.102506	-2.040011445	down	ENSRNOG00000029394	4.620958326	up	trans
MSTRG.102506	-2.040011445	down	ENSRNOG00000032426	-1.508988171	down	trans
MSTRG.102506	-2.040011445	down	ENSRNOG00000038738	-1.403800843	down	trans
MSTRG.102506	-2.040011445	down	ENSRNOG00000047035	-1.020492724	down	trans
MSTRG.102506	-2.040011445	down	ENSRNOG00000047598	-1.309852991	down	trans
MSTRG.102506	-2.040011445	down	ENSRNOG00000051922	-1.64509912	down	trans
MSTRG.102506	-2.040011445	down	ENSRNOG00000059422	2.157344831	up	trans
MSTRG.102506	-2.040011445	down	ENSRNOG00000061612	-1.487140482	down	trans
MSTRG.102583	1.142081448	up	ENSRNOG00000001138	-1.469671531	down	trans
MSTRG.102583	1.142081448	up	ENSRNOG00000001769	1.798793212	up	trans
MSTRG.102583	1.142081448	up	ENSRNOG00000004282	1.104025995	up	trans
MSTRG.102583	1.142081448	up	ENSRNOG00000004400	-2.199838958	down	trans
MSTRG.102583	1.142081448	up	ENSRNOG00000004571	-1.555299382	down	trans
MSTRG.102583	1.142081448	up	ENSRNOG00000005389	1.867188438	up	trans
MSTRG.102583	1.142081448	up	ENSRNOG00000005404	-1.330500303	down	trans
MSTRG.102583	1.142081448	up	ENSRNOG00000005690	1.344694475	up	trans
MSTRG.102583	1.142081448	up	ENSRNOG00000005964	5.046433795	up	trans
MSTRG.102583	1.142081448	up	ENSRNOG00000006628	1.121615402	up	trans
MSTRG.102583	1.142081448	up	ENSRNOG00000007678	1.222522681	up	trans
MSTRG.102583	1.142081448	up	ENSRNOG00000009031	3.668999349	up	trans
MSTRG.102583	1.142081448	up	ENSRNOG00000009085	-1.088026532	down	trans
MSTRG.102583	1.142081448	up	ENSRNOG00000009338	1.273770996	up	trans
MSTRG.102583	1.142081448	up	ENSRNOG00000010867	2.86855758	up	trans
MSTRG.102583	1.142081448	up	ENSRNOG00000011073	1.240351996	up	trans
MSTRG.102583	1.142081448	up	ENSRNOG00000011771	2.182268366	up	trans
MSTRG.102583	1.142081448	up	ENSRNOG00000011815	1.109447075	up	trans
MSTRG.102583	1.142081448	up	ENSRNOG00000011907	-1.456731848	down	trans
MSTRG.102583	1.142081448	up	ENSRNOG00000012495	1.574981408	up	trans
MSTRG.102583	1.142081448	up	ENSRNOG00000014297	2.14842966	up	trans
MSTRG.102583	1.142081448	up	ENSRNOG00000015382	2.22180369	up	trans
MSTRG.102583	1.142081448	up	ENSRNOG00000016217	1.26876659	up	trans
MSTRG.102583	1.142081448	up	ENSRNOG00000016692	-1.108800146	down	trans
MSTRG.102583	1.142081448	up	ENSRNOG00000016962	-2.449188064	down	trans
MSTRG.102583	1.142081448	up	ENSRNOG00000018412	-1.039885569	down	trans
MSTRG.102583	1.142081448	up	ENSRNOG00000018911	2.04402798	up	trans
MSTRG.102583	1.142081448	up	ENSRNOG00000019154	-1.225105126	down	trans
MSTRG.102583	1.142081448	up	ENSRNOG00000019270	-2.822284095	down	trans
MSTRG.102583	1.142081448	up	ENSRNOG00000020463	1.075308066	up	trans
MSTRG.102583	1.142081448	up	ENSRNOG00000021209	-1.154521727	down	trans
MSTRG.102583	1.142081448	up	ENSRNOG00000024625	-1.355828971	down	trans
MSTRG.102583	1.142081448	up	ENSRNOG00000024712	3.592805882	up	trans
MSTRG.102583	1.142081448	up	ENSRNOG00000026023	1.573832382	up	trans
MSTRG.102583	1.142081448	up	ENSRNOG00000027264	-1.253519326	down	trans
MSTRG.102583	1.142081448	up	ENSRNOG00000028814	-2.1922229	down	trans
MSTRG.102583	1.142081448	up	ENSRNOG00000030314	-1.144392567	down	trans
MSTRG.102583	1.142081448	up	ENSRNOG00000034084	1.005446755	up	trans
MSTRG.102583	1.142081448	up	ENSRNOG00000038877	1.256337126	up	trans
MSTRG.102583	1.142081448	up	ENSRNOG00000046763	2.328731463	up	trans
MSTRG.102583	1.142081448	up	ENSRNOG00000048506	-1.065531569	down	trans
MSTRG.102583	1.142081448	up	ENSRNOG00000050348	-1.08477511	down	trans
MSTRG.102583	1.142081448	up	ENSRNOG00000054013	-1.291995484	down	trans
MSTRG.102583	1.142081448	up	ENSRNOG00000054218	3.277260218	up	trans
MSTRG.102583	1.142081448	up	ENSRNOG00000060087	-1.125634714	down	trans
MSTRG.102583	1.142081448	up	ENSRNOG00000060146	-1.316096506	down	trans
MSTRG.103868	1.199823325	up	ENSRNOG00000002322	-1.209501957	down	trans
MSTRG.103868	1.199823325	up	ENSRNOG00000002980	1.410169592	up	trans
MSTRG.103868	1.199823325	up	ENSRNOG00000002997	1.323043971	up	trans
MSTRG.103868	1.199823325	up	ENSRNOG00000003546	3.594075702	up	trans
MSTRG.103868	1.199823325	up	ENSRNOG00000003809	1.095456274	up	trans
MSTRG.103868	1.199823325	up	ENSRNOG00000004726	1.631973371	up	trans
MSTRG.103868	1.199823325	up	ENSRNOG00000007272	1.299968262	up	trans
MSTRG.103868	1.199823325	up	ENSRNOG00000010589	2.726796517	up	trans
MSTRG.103868	1.199823325	up	ENSRNOG00000011238	1.424788851	up	trans
MSTRG.103868	1.199823325	up	ENSRNOG00000013306	3.777709141	up	trans
MSTRG.103868	1.199823325	up	ENSRNOG00000014856	2.298287958	up	trans
MSTRG.103868	1.199823325	up	ENSRNOG00000014980	1.066897628	up	trans
MSTRG.103868	1.199823325	up	ENSRNOG00000015195	-1.083394083	down	trans
MSTRG.103868	1.199823325	up	ENSRNOG00000017600	1.194218304	up	trans
MSTRG.103868	1.199823325	up	ENSRNOG00000017767	-1.143072564	down	trans
MSTRG.103868	1.199823325	up	ENSRNOG00000017849	1.441675613	up	trans
MSTRG.103868	1.199823325	up	ENSRNOG00000018089	1.005878844	up	trans
MSTRG.103868	1.199823325	up	ENSRNOG00000018760	1.32391312	up	trans
MSTRG.103868	1.199823325	up	ENSRNOG00000020345	-1.047333072	down	trans
MSTRG.103868	1.199823325	up	ENSRNOG00000020701	-1.878549475	down	trans
MSTRG.103868	1.199823325	up	ENSRNOG00000026880	1.482840016	up	trans
MSTRG.103868	1.199823325	up	ENSRNOG00000027089	2.272163494	up	trans
MSTRG.103868	1.199823325	up	ENSRNOG00000031167	2.894705843	up	trans
MSTRG.103868	1.199823325	up	ENSRNOG00000032917	2.540796566	up	trans
MSTRG.103868	1.199823325	up	ENSRNOG00000037931	1.719035436	up	trans
MSTRG.103868	1.199823325	up	ENSRNOG00000045860	1.043953485	up	trans
MSTRG.103868	1.199823325	up	ENSRNOG00000051372	-2.976723204	down	trans
MSTRG.103868	1.199823325	up	ENSRNOG00000058533	2.228859925	up	trans
MSTRG.103956	4.983793479	up	ENSRNOG00000000937	-1.748868876	down	trans
MSTRG.103956	4.983793479	up	ENSRNOG00000001007	1.332742242	up	trans
MSTRG.103956	4.983793479	up	ENSRNOG00000004502	-1.951724422	down	trans
MSTRG.103956	4.983793479	up	ENSRNOG00000005248	2.749412915	up	trans
MSTRG.103956	4.983793479	up	ENSRNOG00000005374	1.065700181	up	trans
MSTRG.103956	4.983793479	up	ENSRNOG00000007054	1.065601448	up	trans
MSTRG.103956	4.983793479	up	ENSRNOG00000007069	-1.073735237	down	trans
MSTRG.103956	4.983793479	up	ENSRNOG00000007284	1.182400025	up	trans
MSTRG.103956	4.983793479	up	ENSRNOG00000009822	-1.24653648	down	trans
MSTRG.103956	4.983793479	up	ENSRNOG00000011316	-1.833530074	down	trans
MSTRG.103956	4.983793479	up	ENSRNOG00000012580	-1.095039136	down	trans
MSTRG.103956	4.983793479	up	ENSRNOG00000013481	-1.514629088	down	trans
MSTRG.103956	4.983793479	up	ENSRNOG00000016456	-1.450223844	down	trans
MSTRG.103956	4.983793479	up	ENSRNOG00000019142	-1.353120135	down	trans
MSTRG.103956	4.983793479	up	ENSRNOG00000020678	-1.083167347	down	trans
MSTRG.103956	4.983793479	up	ENSRNOG00000022392	1.290896873	up	trans
MSTRG.103956	4.983793479	up	ENSRNOG00000023348	1.461169982	up	trans
MSTRG.103956	4.983793479	up	ENSRNOG00000024433	-1.217996496	down	trans
MSTRG.103956	4.983793479	up	ENSRNOG00000027808	-1.494192114	down	trans
MSTRG.103956	4.983793479	up	ENSRNOG00000029145	1.647624425	up	trans
MSTRG.103956	4.983793479	up	ENSRNOG00000030538	-1.165929906	down	trans
MSTRG.103956	4.983793479	up	ENSRNOG00000030729	-2.407739904	down	trans
MSTRG.103956	4.983793479	up	ENSRNOG00000031789	1.639309765	up	trans
MSTRG.103956	4.983793479	up	ENSRNOG00000033545	2.212689684	up	trans
MSTRG.103956	4.983793479	up	ENSRNOG00000036497	1.397355996	up	trans
MSTRG.103956	4.983793479	up	ENSRNOG00000036680	-1.792718822	down	trans
MSTRG.103956	4.983793479	up	ENSRNOG00000042139	-1.21002776	down	trans
MSTRG.103956	4.983793479	up	ENSRNOG00000042686	-1.162593927	down	trans
MSTRG.103956	4.983793479	up	ENSRNOG00000045943	-1.091495147	down	trans
MSTRG.103956	4.983793479	up	ENSRNOG00000052506	-1.045895672	down	trans
MSTRG.103956	4.983793479	up	ENSRNOG00000056940	1.361213744	up	trans
MSTRG.104502	1.218751053	up	ENSRNOG00000002839	-1.183758284	down	trans
MSTRG.104502	1.218751053	up	ENSRNOG00000008035	1.24727035	up	trans
MSTRG.104502	1.218751053	up	ENSRNOG00000011417	1.134438608	up	trans
MSTRG.104502	1.218751053	up	ENSRNOG00000036246	-1.934613108	down	trans
MSTRG.104502	1.218751053	up	ENSRNOG00000045743	1.603609253	up	trans
MSTRG.104790	-2.315491759	down	ENSRNOG00000001138	-1.469671531	down	trans
MSTRG.104790	-2.315491759	down	ENSRNOG00000001769	1.798793212	up	trans
MSTRG.104790	-2.315491759	down	ENSRNOG00000004282	1.104025995	up	trans
MSTRG.104790	-2.315491759	down	ENSRNOG00000004400	-2.199838958	down	trans
MSTRG.104790	-2.315491759	down	ENSRNOG00000004571	-1.555299382	down	trans
MSTRG.104790	-2.315491759	down	ENSRNOG00000005389	1.867188438	up	trans
MSTRG.104790	-2.315491759	down	ENSRNOG00000005404	-1.330500303	down	trans
MSTRG.104790	-2.315491759	down	ENSRNOG00000005690	1.344694475	up	trans
MSTRG.104790	-2.315491759	down	ENSRNOG00000005964	5.046433795	up	trans
MSTRG.104790	-2.315491759	down	ENSRNOG00000006628	1.121615402	up	trans
MSTRG.104790	-2.315491759	down	ENSRNOG00000007678	1.222522681	up	trans
MSTRG.104790	-2.315491759	down	ENSRNOG00000009031	3.668999349	up	trans
MSTRG.104790	-2.315491759	down	ENSRNOG00000009085	-1.088026532	down	trans
MSTRG.104790	-2.315491759	down	ENSRNOG00000009338	1.273770996	up	trans
MSTRG.104790	-2.315491759	down	ENSRNOG00000010867	2.86855758	up	trans
MSTRG.104790	-2.315491759	down	ENSRNOG00000011073	1.240351996	up	trans
MSTRG.104790	-2.315491759	down	ENSRNOG00000011771	2.182268366	up	trans
MSTRG.104790	-2.315491759	down	ENSRNOG00000011815	1.109447075	up	trans
MSTRG.104790	-2.315491759	down	ENSRNOG00000011907	-1.456731848	down	trans
MSTRG.104790	-2.315491759	down	ENSRNOG00000012495	1.574981408	up	trans
MSTRG.104790	-2.315491759	down	ENSRNOG00000014297	2.14842966	up	trans
MSTRG.104790	-2.315491759	down	ENSRNOG00000015382	2.22180369	up	trans
MSTRG.104790	-2.315491759	down	ENSRNOG00000016217	1.26876659	up	trans
MSTRG.104790	-2.315491759	down	ENSRNOG00000016692	-1.108800146	down	trans
MSTRG.104790	-2.315491759	down	ENSRNOG00000016962	-2.449188064	down	trans
MSTRG.104790	-2.315491759	down	ENSRNOG00000018412	-1.039885569	down	trans
MSTRG.104790	-2.315491759	down	ENSRNOG00000018911	2.04402798	up	trans
MSTRG.104790	-2.315491759	down	ENSRNOG00000019154	-1.225105126	down	trans
MSTRG.104790	-2.315491759	down	ENSRNOG00000019270	-2.822284095	down	trans
MSTRG.104790	-2.315491759	down	ENSRNOG00000020463	1.075308066	up	trans
MSTRG.104790	-2.315491759	down	ENSRNOG00000021209	-1.154521727	down	trans
MSTRG.104790	-2.315491759	down	ENSRNOG00000024625	-1.355828971	down	trans
MSTRG.104790	-2.315491759	down	ENSRNOG00000024712	3.592805882	up	trans
MSTRG.104790	-2.315491759	down	ENSRNOG00000026023	1.573832382	up	trans
MSTRG.104790	-2.315491759	down	ENSRNOG00000027264	-1.253519326	down	trans
MSTRG.104790	-2.315491759	down	ENSRNOG00000028814	-2.1922229	down	trans
MSTRG.104790	-2.315491759	down	ENSRNOG00000030314	-1.144392567	down	trans
MSTRG.104790	-2.315491759	down	ENSRNOG00000034084	1.005446755	up	trans
MSTRG.104790	-2.315491759	down	ENSRNOG00000038877	1.256337126	up	trans
MSTRG.104790	-2.315491759	down	ENSRNOG00000046763	2.328731463	up	trans
MSTRG.104790	-2.315491759	down	ENSRNOG00000048506	-1.065531569	down	trans
MSTRG.104790	-2.315491759	down	ENSRNOG00000050348	-1.08477511	down	trans
MSTRG.104790	-2.315491759	down	ENSRNOG00000054013	-1.291995484	down	trans
MSTRG.104790	-2.315491759	down	ENSRNOG00000054218	3.277260218	up	trans
MSTRG.104790	-2.315491759	down	ENSRNOG00000060087	-1.125634714	down	trans
MSTRG.104790	-2.315491759	down	ENSRNOG00000060146	-1.316096506	down	trans
MSTRG.104791	-2.971070656	down	ENSRNOG00000001138	-1.469671531	down	trans
MSTRG.104791	-2.971070656	down	ENSRNOG00000001769	1.798793212	up	trans
MSTRG.104791	-2.971070656	down	ENSRNOG00000004282	1.104025995	up	trans
MSTRG.104791	-2.971070656	down	ENSRNOG00000004400	-2.199838958	down	trans
MSTRG.104791	-2.971070656	down	ENSRNOG00000004571	-1.555299382	down	trans
MSTRG.104791	-2.971070656	down	ENSRNOG00000005389	1.867188438	up	trans
MSTRG.104791	-2.971070656	down	ENSRNOG00000005404	-1.330500303	down	trans
MSTRG.104791	-2.971070656	down	ENSRNOG00000005690	1.344694475	up	trans
MSTRG.104791	-2.971070656	down	ENSRNOG00000005964	5.046433795	up	trans
MSTRG.104791	-2.971070656	down	ENSRNOG00000006628	1.121615402	up	trans
MSTRG.104791	-2.971070656	down	ENSRNOG00000007678	1.222522681	up	trans
MSTRG.104791	-2.971070656	down	ENSRNOG00000009031	3.668999349	up	trans
MSTRG.104791	-2.971070656	down	ENSRNOG00000009085	-1.088026532	down	trans
MSTRG.104791	-2.971070656	down	ENSRNOG00000009338	1.273770996	up	trans
MSTRG.104791	-2.971070656	down	ENSRNOG00000010867	2.86855758	up	trans
MSTRG.104791	-2.971070656	down	ENSRNOG00000011073	1.240351996	up	trans
MSTRG.104791	-2.971070656	down	ENSRNOG00000011771	2.182268366	up	trans
MSTRG.104791	-2.971070656	down	ENSRNOG00000011815	1.109447075	up	trans
MSTRG.104791	-2.971070656	down	ENSRNOG00000011907	-1.456731848	down	trans
MSTRG.104791	-2.971070656	down	ENSRNOG00000012495	1.574981408	up	trans
MSTRG.104791	-2.971070656	down	ENSRNOG00000014297	2.14842966	up	trans
MSTRG.104791	-2.971070656	down	ENSRNOG00000015382	2.22180369	up	trans
MSTRG.104791	-2.971070656	down	ENSRNOG00000016217	1.26876659	up	trans
MSTRG.104791	-2.971070656	down	ENSRNOG00000016692	-1.108800146	down	trans
MSTRG.104791	-2.971070656	down	ENSRNOG00000016962	-2.449188064	down	trans
MSTRG.104791	-2.971070656	down	ENSRNOG00000018412	-1.039885569	down	trans
MSTRG.104791	-2.971070656	down	ENSRNOG00000018911	2.04402798	up	trans
MSTRG.104791	-2.971070656	down	ENSRNOG00000019154	-1.225105126	down	trans
MSTRG.104791	-2.971070656	down	ENSRNOG00000019270	-2.822284095	down	trans
MSTRG.104791	-2.971070656	down	ENSRNOG00000020463	1.075308066	up	trans
MSTRG.104791	-2.971070656	down	ENSRNOG00000021209	-1.154521727	down	trans
MSTRG.104791	-2.971070656	down	ENSRNOG00000024625	-1.355828971	down	trans
MSTRG.104791	-2.971070656	down	ENSRNOG00000024712	3.592805882	up	trans
MSTRG.104791	-2.971070656	down	ENSRNOG00000026023	1.573832382	up	trans
MSTRG.104791	-2.971070656	down	ENSRNOG00000027264	-1.253519326	down	trans
MSTRG.104791	-2.971070656	down	ENSRNOG00000028814	-2.1922229	down	trans
MSTRG.104791	-2.971070656	down	ENSRNOG00000030314	-1.144392567	down	trans
MSTRG.104791	-2.971070656	down	ENSRNOG00000034084	1.005446755	up	trans
MSTRG.104791	-2.971070656	down	ENSRNOG00000038877	1.256337126	up	trans
MSTRG.104791	-2.971070656	down	ENSRNOG00000046763	2.328731463	up	trans
MSTRG.104791	-2.971070656	down	ENSRNOG00000048506	-1.065531569	down	trans
MSTRG.104791	-2.971070656	down	ENSRNOG00000050348	-1.08477511	down	trans
MSTRG.104791	-2.971070656	down	ENSRNOG00000054013	-1.291995484	down	trans
MSTRG.104791	-2.971070656	down	ENSRNOG00000054218	3.277260218	up	trans
MSTRG.104791	-2.971070656	down	ENSRNOG00000060087	-1.125634714	down	trans
MSTRG.104791	-2.971070656	down	ENSRNOG00000060146	-1.316096506	down	trans
MSTRG.104848	-1.743489008	down	ENSRNOG00000001138	-1.469671531	down	trans
MSTRG.104848	-1.743489008	down	ENSRNOG00000001769	1.798793212	up	trans
MSTRG.104848	-1.743489008	down	ENSRNOG00000004282	1.104025995	up	trans
MSTRG.104848	-1.743489008	down	ENSRNOG00000004400	-2.199838958	down	trans
MSTRG.104848	-1.743489008	down	ENSRNOG00000004571	-1.555299382	down	trans
MSTRG.104848	-1.743489008	down	ENSRNOG00000005389	1.867188438	up	trans
MSTRG.104848	-1.743489008	down	ENSRNOG00000005404	-1.330500303	down	trans
MSTRG.104848	-1.743489008	down	ENSRNOG00000005690	1.344694475	up	trans
MSTRG.104848	-1.743489008	down	ENSRNOG00000005964	5.046433795	up	trans
MSTRG.104848	-1.743489008	down	ENSRNOG00000006628	1.121615402	up	trans
MSTRG.104848	-1.743489008	down	ENSRNOG00000007678	1.222522681	up	trans
MSTRG.104848	-1.743489008	down	ENSRNOG00000009031	3.668999349	up	trans
MSTRG.104848	-1.743489008	down	ENSRNOG00000009085	-1.088026532	down	trans
MSTRG.104848	-1.743489008	down	ENSRNOG00000009338	1.273770996	up	trans
MSTRG.104848	-1.743489008	down	ENSRNOG00000010867	2.86855758	up	trans
MSTRG.104848	-1.743489008	down	ENSRNOG00000011073	1.240351996	up	trans
MSTRG.104848	-1.743489008	down	ENSRNOG00000011771	2.182268366	up	trans
MSTRG.104848	-1.743489008	down	ENSRNOG00000011815	1.109447075	up	trans
MSTRG.104848	-1.743489008	down	ENSRNOG00000011907	-1.456731848	down	trans
MSTRG.104848	-1.743489008	down	ENSRNOG00000012495	1.574981408	up	trans
MSTRG.104848	-1.743489008	down	ENSRNOG00000014297	2.14842966	up	trans
MSTRG.104848	-1.743489008	down	ENSRNOG00000015382	2.22180369	up	trans
MSTRG.104848	-1.743489008	down	ENSRNOG00000016217	1.26876659	up	trans
MSTRG.104848	-1.743489008	down	ENSRNOG00000016692	-1.108800146	down	trans
MSTRG.104848	-1.743489008	down	ENSRNOG00000016962	-2.449188064	down	trans
MSTRG.104848	-1.743489008	down	ENSRNOG00000018412	-1.039885569	down	trans
MSTRG.104848	-1.743489008	down	ENSRNOG00000018911	2.04402798	up	trans
MSTRG.104848	-1.743489008	down	ENSRNOG00000019154	-1.225105126	down	trans
MSTRG.104848	-1.743489008	down	ENSRNOG00000019270	-2.822284095	down	trans
MSTRG.104848	-1.743489008	down	ENSRNOG00000020463	1.075308066	up	trans
MSTRG.104848	-1.743489008	down	ENSRNOG00000021209	-1.154521727	down	trans
MSTRG.104848	-1.743489008	down	ENSRNOG00000024625	-1.355828971	down	trans
MSTRG.104848	-1.743489008	down	ENSRNOG00000024712	3.592805882	up	trans
MSTRG.104848	-1.743489008	down	ENSRNOG00000026023	1.573832382	up	trans
MSTRG.104848	-1.743489008	down	ENSRNOG00000027264	-1.253519326	down	trans
MSTRG.104848	-1.743489008	down	ENSRNOG00000028814	-2.1922229	down	trans
MSTRG.104848	-1.743489008	down	ENSRNOG00000030314	-1.144392567	down	trans
MSTRG.104848	-1.743489008	down	ENSRNOG00000034084	1.005446755	up	trans
MSTRG.104848	-1.743489008	down	ENSRNOG00000038877	1.256337126	up	trans
MSTRG.104848	-1.743489008	down	ENSRNOG00000046763	2.328731463	up	trans
MSTRG.104848	-1.743489008	down	ENSRNOG00000048506	-1.065531569	down	trans
MSTRG.104848	-1.743489008	down	ENSRNOG00000050348	-1.08477511	down	trans
MSTRG.104848	-1.743489008	down	ENSRNOG00000054013	-1.291995484	down	trans
MSTRG.104848	-1.743489008	down	ENSRNOG00000054218	3.277260218	up	trans
MSTRG.104848	-1.743489008	down	ENSRNOG00000060087	-1.125634714	down	trans
MSTRG.104848	-1.743489008	down	ENSRNOG00000060146	-1.316096506	down	trans
MSTRG.104852	-1.691862039	down	ENSRNOG00000000413	2.301581357	up	trans
MSTRG.104852	-1.691862039	down	ENSRNOG00000000589	-1.723130317	down	trans
MSTRG.104852	-1.691862039	down	ENSRNOG00000000704	-1.11313324	down	trans
MSTRG.104852	-1.691862039	down	ENSRNOG00000001198	1.608210074	up	trans
MSTRG.104852	-1.691862039	down	ENSRNOG00000002826	1.5832559	up	trans
MSTRG.104852	-1.691862039	down	ENSRNOG00000004205	1.050575867	up	trans
MSTRG.104852	-1.691862039	down	ENSRNOG00000004217	1.127660427	up	trans
MSTRG.104852	-1.691862039	down	ENSRNOG00000004442	-1.42022731	down	trans
MSTRG.104852	-1.691862039	down	ENSRNOG00000006069	1.425020492	up	trans
MSTRG.104852	-1.691862039	down	ENSRNOG00000006787	1.736389033	up	trans
MSTRG.104852	-1.691862039	down	ENSRNOG00000007395	-1.190748221	down	trans
MSTRG.104852	-1.691862039	down	ENSRNOG00000007687	4.647712644	up	trans
MSTRG.104852	-1.691862039	down	ENSRNOG00000008061	-1.142531551	down	trans
MSTRG.104852	-1.691862039	down	ENSRNOG00000008936	2.335295345	up	trans
MSTRG.104852	-1.691862039	down	ENSRNOG00000014948	-1.335014883	down	trans
MSTRG.104852	-1.691862039	down	ENSRNOG00000015822	1.072362163	up	trans
MSTRG.104852	-1.691862039	down	ENSRNOG00000016631	1.207955805	up	trans
MSTRG.104852	-1.691862039	down	ENSRNOG00000018232	1.096987603	up	trans
MSTRG.104852	-1.691862039	down	ENSRNOG00000022321	3.332074011	up	trans
MSTRG.104852	-1.691862039	down	ENSRNOG00000025634	-1.655411575	down	trans
MSTRG.104852	-1.691862039	down	ENSRNOG00000048050	1.884470672	up	trans
MSTRG.104852	-1.691862039	down	ENSRNOG00000048152	1.171101652	up	trans
MSTRG.104852	-1.691862039	down	ENSRNOG00000053691	1.188006335	up	trans
MSTRG.104852	-1.691862039	down	ENSRNOG00000060410	-1.113634005	down	trans
MSTRG.104852	-1.691862039	down	ENSRNOG00000061146	2.081424526	up	trans
MSTRG.105082	3.360338303	up	ENSRNOG00000000413	2.301581357	up	trans
MSTRG.105082	3.360338303	up	ENSRNOG00000000589	-1.723130317	down	trans
MSTRG.105082	3.360338303	up	ENSRNOG00000000704	-1.11313324	down	trans
MSTRG.105082	3.360338303	up	ENSRNOG00000001198	1.608210074	up	trans
MSTRG.105082	3.360338303	up	ENSRNOG00000002826	1.5832559	up	trans
MSTRG.105082	3.360338303	up	ENSRNOG00000004205	1.050575867	up	trans
MSTRG.105082	3.360338303	up	ENSRNOG00000004217	1.127660427	up	trans
MSTRG.105082	3.360338303	up	ENSRNOG00000004442	-1.42022731	down	trans
MSTRG.105082	3.360338303	up	ENSRNOG00000006069	1.425020492	up	trans
MSTRG.105082	3.360338303	up	ENSRNOG00000006787	1.736389033	up	trans
MSTRG.105082	3.360338303	up	ENSRNOG00000007395	-1.190748221	down	trans
MSTRG.105082	3.360338303	up	ENSRNOG00000007687	4.647712644	up	trans
MSTRG.105082	3.360338303	up	ENSRNOG00000008061	-1.142531551	down	trans
MSTRG.105082	3.360338303	up	ENSRNOG00000008936	2.335295345	up	trans
MSTRG.105082	3.360338303	up	ENSRNOG00000014948	-1.335014883	down	trans
MSTRG.105082	3.360338303	up	ENSRNOG00000015822	1.072362163	up	trans
MSTRG.105082	3.360338303	up	ENSRNOG00000016631	1.207955805	up	trans
MSTRG.105082	3.360338303	up	ENSRNOG00000018232	1.096987603	up	trans
MSTRG.105082	3.360338303	up	ENSRNOG00000022321	3.332074011	up	trans
MSTRG.105082	3.360338303	up	ENSRNOG00000025634	-1.655411575	down	trans
MSTRG.105082	3.360338303	up	ENSRNOG00000048050	1.884470672	up	trans
MSTRG.105082	3.360338303	up	ENSRNOG00000048152	1.171101652	up	trans
MSTRG.105082	3.360338303	up	ENSRNOG00000053691	1.188006335	up	trans
MSTRG.105082	3.360338303	up	ENSRNOG00000060410	-1.113634005	down	trans
MSTRG.105082	3.360338303	up	ENSRNOG00000061146	2.081424526	up	trans
MSTRG.105286	1.267420979	up	ENSRNOG00000000937	-1.748868876	down	trans
MSTRG.105286	1.267420979	up	ENSRNOG00000004502	-1.951724422	down	trans
MSTRG.105286	1.267420979	up	ENSRNOG00000005248	2.749412915	up	trans
MSTRG.105286	1.267420979	up	ENSRNOG00000007069	-1.073735237	down	trans
MSTRG.105286	1.267420979	up	ENSRNOG00000019142	-1.353120135	down	trans
MSTRG.105286	1.267420979	up	ENSRNOG00000020678	-1.083167347	down	trans
MSTRG.105286	1.267420979	up	ENSRNOG00000024433	-1.217996496	down	trans
MSTRG.105286	1.267420979	up	ENSRNOG00000027808	-1.494192114	down	trans
MSTRG.105286	1.267420979	up	ENSRNOG00000029145	1.647624425	up	trans
MSTRG.105286	1.267420979	up	ENSRNOG00000030538	-1.165929906	down	trans
MSTRG.105286	1.267420979	up	ENSRNOG00000031789	1.639309765	up	trans
MSTRG.105286	1.267420979	up	ENSRNOG00000033545	2.212689684	up	trans
MSTRG.105286	1.267420979	up	ENSRNOG00000042139	-1.21002776	down	trans
MSTRG.105286	1.267420979	up	ENSRNOG00000042686	-1.162593927	down	trans
MSTRG.105286	1.267420979	up	ENSRNOG00000045943	-1.091495147	down	trans
MSTRG.105286	1.267420979	up	ENSRNOG00000052506	-1.045895672	down	trans
MSTRG.105286	1.267420979	up	ENSRNOG00000056940	1.361213744	up	trans
MSTRG.105637	1.202026555	up	ENSRNOG00000001216	-1.170615582	down	trans
MSTRG.105637	1.202026555	up	ENSRNOG00000002080	1.057953703	up	trans
MSTRG.105637	1.202026555	up	ENSRNOG00000002318	1.407645441	up	trans
MSTRG.105637	1.202026555	up	ENSRNOG00000002660	1.895094626	up	trans
MSTRG.105637	1.202026555	up	ENSRNOG00000002908	1.063737166	up	trans
MSTRG.105637	1.202026555	up	ENSRNOG00000007610	-1.82634881	down	trans
MSTRG.105637	1.202026555	up	ENSRNOG00000007981	1.111134862	up	trans
MSTRG.105637	1.202026555	up	ENSRNOG00000012665	-1.661244019	down	trans
MSTRG.105637	1.202026555	up	ENSRNOG00000013304	2.332608334	up	trans
MSTRG.105637	1.202026555	up	ENSRNOG00000013745	2.509963215	up	trans
MSTRG.105637	1.202026555	up	ENSRNOG00000014259	-1.285347272	down	trans
MSTRG.105637	1.202026555	up	ENSRNOG00000014703	-1.670054963	down	trans
MSTRG.106292	-2.203077047	down	ENSRNOG00000000036	-1.835471868	down	trans
MSTRG.106292	-2.203077047	down	ENSRNOG00000000245	3.20565006	up	trans
MSTRG.106292	-2.203077047	down	ENSRNOG00000000521	3.094210111	up	trans
MSTRG.106292	-2.203077047	down	ENSRNOG00000000641	1.165391302	up	trans
MSTRG.106292	-2.203077047	down	ENSRNOG00000000909	1.14913493	up	trans
MSTRG.106292	-2.203077047	down	ENSRNOG00000000967	1.368469309	up	trans
MSTRG.106292	-2.203077047	down	ENSRNOG00000001091	1.379997156	up	trans
MSTRG.106292	-2.203077047	down	ENSRNOG00000001222	1.242788428	up	trans
MSTRG.106292	-2.203077047	down	ENSRNOG00000001329	-2.052525812	down	trans
MSTRG.106292	-2.203077047	down	ENSRNOG00000001339	1.217028274	up	trans
MSTRG.106292	-2.203077047	down	ENSRNOG00000001470	1.903114456	up	trans
MSTRG.106292	-2.203077047	down	ENSRNOG00000001555	2.275663886	up	trans
MSTRG.106292	-2.203077047	down	ENSRNOG00000001766	1.564586836	up	trans
MSTRG.106292	-2.203077047	down	ENSRNOG00000002039	-1.123609655	down	trans
MSTRG.106292	-2.203077047	down	ENSRNOG00000003121	-1.203772814	down	trans
MSTRG.106292	-2.203077047	down	ENSRNOG00000003243	-1.099402824	down	trans
MSTRG.106292	-2.203077047	down	ENSRNOG00000003256	1.294576909	up	trans
MSTRG.106292	-2.203077047	down	ENSRNOG00000003260	-2.036031463	down	trans
MSTRG.106292	-2.203077047	down	ENSRNOG00000003300	1.976219752	up	trans
MSTRG.106292	-2.203077047	down	ENSRNOG00000003442	-2.014917148	down	trans
MSTRG.106292	-2.203077047	down	ENSRNOG00000004032	-1.114399347	down	trans
MSTRG.106292	-2.203077047	down	ENSRNOG00000004063	1.588332086	up	trans
MSTRG.106292	-2.203077047	down	ENSRNOG00000004603	-1.015499844	down	trans
MSTRG.106292	-2.203077047	down	ENSRNOG00000004687	2.818633166	up	trans
MSTRG.106292	-2.203077047	down	ENSRNOG00000004763	-1.115387992	down	trans
MSTRG.106292	-2.203077047	down	ENSRNOG00000004964	-1.442975125	down	trans
MSTRG.106292	-2.203077047	down	ENSRNOG00000006663	1.555112112	up	trans
MSTRG.106292	-2.203077047	down	ENSRNOG00000006824	-1.130719767	down	trans
MSTRG.106292	-2.203077047	down	ENSRNOG00000007310	1.6035003	up	trans
MSTRG.106292	-2.203077047	down	ENSRNOG00000007654	-1.013906263	down	trans
MSTRG.106292	-2.203077047	down	ENSRNOG00000008517	1.077122415	up	trans
MSTRG.106292	-2.203077047	down	ENSRNOG00000008922	-1.527760212	down	trans
MSTRG.106292	-2.203077047	down	ENSRNOG00000009347	-1.048293613	down	trans
MSTRG.106292	-2.203077047	down	ENSRNOG00000009381	1.178162304	up	trans
MSTRG.106292	-2.203077047	down	ENSRNOG00000009664	-1.504028593	down	trans
MSTRG.106292	-2.203077047	down	ENSRNOG00000010185	1.388046701	up	trans
MSTRG.106292	-2.203077047	down	ENSRNOG00000010799	3.90535999	up	trans
MSTRG.106292	-2.203077047	down	ENSRNOG00000011454	-1.12033888	down	trans
MSTRG.106292	-2.203077047	down	ENSRNOG00000012480	-1.374468241	down	trans
MSTRG.106292	-2.203077047	down	ENSRNOG00000013661	1.067891264	up	trans
MSTRG.106292	-2.203077047	down	ENSRNOG00000013747	-1.04296895	down	trans
MSTRG.106292	-2.203077047	down	ENSRNOG00000013886	-1.199687365	down	trans
MSTRG.106292	-2.203077047	down	ENSRNOG00000014654	1.034890787	up	trans
MSTRG.106292	-2.203077047	down	ENSRNOG00000015411	-1.477738215	down	trans
MSTRG.106292	-2.203077047	down	ENSRNOG00000016291	2.005654288	up	trans
MSTRG.106292	-2.203077047	down	ENSRNOG00000016545	-1.185137429	down	trans
MSTRG.106292	-2.203077047	down	ENSRNOG00000016635	-1.046576717	down	trans
MSTRG.106292	-2.203077047	down	ENSRNOG00000017087	-1.517733038	down	trans
MSTRG.106292	-2.203077047	down	ENSRNOG00000018411	-1.092199614	down	trans
MSTRG.106292	-2.203077047	down	ENSRNOG00000019202	2.685607307	up	trans
MSTRG.106292	-2.203077047	down	ENSRNOG00000020254	1.073001557	up	trans
MSTRG.106292	-2.203077047	down	ENSRNOG00000021780	-2.379430194	down	trans
MSTRG.106292	-2.203077047	down	ENSRNOG00000025023	-1.079065267	down	trans
MSTRG.106292	-2.203077047	down	ENSRNOG00000025160	-1.175157538	down	trans
MSTRG.106292	-2.203077047	down	ENSRNOG00000025558	1.789004313	up	trans
MSTRG.106292	-2.203077047	down	ENSRNOG00000025704	1.005264154	up	trans
MSTRG.106292	-2.203077047	down	ENSRNOG00000026965	-1.980622274	down	trans
MSTRG.106292	-2.203077047	down	ENSRNOG00000028377	2.632228457	up	trans
MSTRG.106292	-2.203077047	down	ENSRNOG00000029394	4.620958326	up	trans
MSTRG.106292	-2.203077047	down	ENSRNOG00000032426	-1.508988171	down	trans
MSTRG.106292	-2.203077047	down	ENSRNOG00000038738	-1.403800843	down	trans
MSTRG.106292	-2.203077047	down	ENSRNOG00000047035	-1.020492724	down	trans
MSTRG.106292	-2.203077047	down	ENSRNOG00000047598	-1.309852991	down	trans
MSTRG.106292	-2.203077047	down	ENSRNOG00000051922	-1.64509912	down	trans
MSTRG.106292	-2.203077047	down	ENSRNOG00000059422	2.157344831	up	trans
MSTRG.106292	-2.203077047	down	ENSRNOG00000061612	-1.487140482	down	trans
MSTRG.107082	1.335852689	up	ENSRNOG00000021244	1.177461092	up	trans
MSTRG.107082	1.335852689	up	ENSRNOG00000058186	1.584016165	up	trans
MSTRG.107089	1.896214651	up	ENSRNOG00000004341	1.963961088	up	trans
MSTRG.107089	1.896214651	up	ENSRNOG00000005287	-1.358093556	down	trans
MSTRG.107089	1.896214651	up	ENSRNOG00000008015	1.758569479	up	trans
MSTRG.107089	1.896214651	up	ENSRNOG00000008095	1.949149392	up	trans
MSTRG.107089	1.896214651	up	ENSRNOG00000014338	1.578964053	up	trans
MSTRG.107089	1.896214651	up	ENSRNOG00000017209	2.125191644	up	trans
MSTRG.107089	1.896214651	up	ENSRNOG00000020590	1.540747037	up	trans
MSTRG.107089	1.896214651	up	ENSRNOG00000028025	-1.70406788	down	trans
MSTRG.107089	1.896214651	up	ENSRNOG00000037795	-1.560330489	down	trans
MSTRG.107102	1.329993095	up	ENSRNOG00000005871	1.332067075	up	trans
MSTRG.107102	1.329993095	up	ENSRNOG00000016551	1.184525295	up	trans
MSTRG.107110	1.248540001	up	ENSRNOG00000004351	2.069155077	up	trans
MSTRG.107110	1.248540001	up	ENSRNOG00000020468	1.894662472	up	trans
MSTRG.107117	1.247391685	up	ENSRNOG00000005871	1.332067075	up	trans
MSTRG.107117	1.247391685	up	ENSRNOG00000016551	1.184525295	up	trans
MSTRG.107132	1.037178776	up	ENSRNOG00000001189	1.95156924	up	trans
MSTRG.108815	3.038086274	up	ENSRNOG00000002470	-2.257305086	down	trans
MSTRG.108815	3.038086274	up	ENSRNOG00000004537	-1.164068875	down	trans
MSTRG.108815	3.038086274	up	ENSRNOG00000014142	1.329081013	up	trans
MSTRG.108815	3.038086274	up	ENSRNOG00000021440	1.551650376	up	trans
MSTRG.108815	3.038086274	up	ENSRNOG00000022054	-1.417712462	down	trans
MSTRG.108815	3.038086274	up	ENSRNOG00000024809	1.245793631	up	trans
MSTRG.108815	3.038086274	up	ENSRNOG00000054495	-1.743185444	down	trans
MSTRG.108815	3.038086274	up	ENSRNOG00000055908	1.164556097	up	trans
MSTRG.108950	-1.522278872	down	ENSRNOG00000000036	-1.835471868	down	trans
MSTRG.108950	-1.522278872	down	ENSRNOG00000000245	3.20565006	up	trans
MSTRG.108950	-1.522278872	down	ENSRNOG00000000521	3.094210111	up	trans
MSTRG.108950	-1.522278872	down	ENSRNOG00000000641	1.165391302	up	trans
MSTRG.108950	-1.522278872	down	ENSRNOG00000000909	1.14913493	up	trans
MSTRG.108950	-1.522278872	down	ENSRNOG00000000967	1.368469309	up	trans
MSTRG.108950	-1.522278872	down	ENSRNOG00000001091	1.379997156	up	trans
MSTRG.108950	-1.522278872	down	ENSRNOG00000001222	1.242788428	up	trans
MSTRG.108950	-1.522278872	down	ENSRNOG00000001329	-2.052525812	down	trans
MSTRG.108950	-1.522278872	down	ENSRNOG00000001339	1.217028274	up	trans
MSTRG.108950	-1.522278872	down	ENSRNOG00000001470	1.903114456	up	trans
MSTRG.108950	-1.522278872	down	ENSRNOG00000001555	2.275663886	up	trans
MSTRG.108950	-1.522278872	down	ENSRNOG00000001766	1.564586836	up	trans
MSTRG.108950	-1.522278872	down	ENSRNOG00000002039	-1.123609655	down	trans
MSTRG.108950	-1.522278872	down	ENSRNOG00000003121	-1.203772814	down	trans
MSTRG.108950	-1.522278872	down	ENSRNOG00000003243	-1.099402824	down	trans
MSTRG.108950	-1.522278872	down	ENSRNOG00000003256	1.294576909	up	trans
MSTRG.108950	-1.522278872	down	ENSRNOG00000003260	-2.036031463	down	trans
MSTRG.108950	-1.522278872	down	ENSRNOG00000003300	1.976219752	up	trans
MSTRG.108950	-1.522278872	down	ENSRNOG00000003442	-2.014917148	down	trans
MSTRG.108950	-1.522278872	down	ENSRNOG00000004032	-1.114399347	down	trans
MSTRG.108950	-1.522278872	down	ENSRNOG00000004063	1.588332086	up	trans
MSTRG.108950	-1.522278872	down	ENSRNOG00000004603	-1.015499844	down	trans
MSTRG.108950	-1.522278872	down	ENSRNOG00000004687	2.818633166	up	trans
MSTRG.108950	-1.522278872	down	ENSRNOG00000004763	-1.115387992	down	trans
MSTRG.108950	-1.522278872	down	ENSRNOG00000004964	-1.442975125	down	trans
MSTRG.108950	-1.522278872	down	ENSRNOG00000006663	1.555112112	up	trans
MSTRG.108950	-1.522278872	down	ENSRNOG00000006824	-1.130719767	down	trans
MSTRG.108950	-1.522278872	down	ENSRNOG00000007310	1.6035003	up	trans
MSTRG.108950	-1.522278872	down	ENSRNOG00000007654	-1.013906263	down	trans
MSTRG.108950	-1.522278872	down	ENSRNOG00000008517	1.077122415	up	trans
MSTRG.108950	-1.522278872	down	ENSRNOG00000008922	-1.527760212	down	trans
MSTRG.108950	-1.522278872	down	ENSRNOG00000009347	-1.048293613	down	trans
MSTRG.108950	-1.522278872	down	ENSRNOG00000009381	1.178162304	up	trans
MSTRG.108950	-1.522278872	down	ENSRNOG00000009664	-1.504028593	down	trans
MSTRG.108950	-1.522278872	down	ENSRNOG00000010185	1.388046701	up	trans
MSTRG.108950	-1.522278872	down	ENSRNOG00000010799	3.90535999	up	trans
MSTRG.108950	-1.522278872	down	ENSRNOG00000011454	-1.12033888	down	trans
MSTRG.108950	-1.522278872	down	ENSRNOG00000012480	-1.374468241	down	trans
MSTRG.108950	-1.522278872	down	ENSRNOG00000013661	1.067891264	up	trans
MSTRG.108950	-1.522278872	down	ENSRNOG00000013747	-1.04296895	down	trans
MSTRG.108950	-1.522278872	down	ENSRNOG00000013886	-1.199687365	down	trans
MSTRG.108950	-1.522278872	down	ENSRNOG00000014654	1.034890787	up	trans
MSTRG.108950	-1.522278872	down	ENSRNOG00000015411	-1.477738215	down	trans
MSTRG.108950	-1.522278872	down	ENSRNOG00000016291	2.005654288	up	trans
MSTRG.108950	-1.522278872	down	ENSRNOG00000016545	-1.185137429	down	trans
MSTRG.108950	-1.522278872	down	ENSRNOG00000016635	-1.046576717	down	trans
MSTRG.108950	-1.522278872	down	ENSRNOG00000017087	-1.517733038	down	trans
MSTRG.108950	-1.522278872	down	ENSRNOG00000018411	-1.092199614	down	trans
MSTRG.108950	-1.522278872	down	ENSRNOG00000019202	2.685607307	up	trans
MSTRG.108950	-1.522278872	down	ENSRNOG00000020254	1.073001557	up	trans
MSTRG.108950	-1.522278872	down	ENSRNOG00000021780	-2.379430194	down	trans
MSTRG.108950	-1.522278872	down	ENSRNOG00000025023	-1.079065267	down	trans
MSTRG.108950	-1.522278872	down	ENSRNOG00000025160	-1.175157538	down	trans
MSTRG.108950	-1.522278872	down	ENSRNOG00000025558	1.789004313	up	trans
MSTRG.108950	-1.522278872	down	ENSRNOG00000025704	1.005264154	up	trans
MSTRG.108950	-1.522278872	down	ENSRNOG00000026965	-1.980622274	down	trans
MSTRG.108950	-1.522278872	down	ENSRNOG00000028377	2.632228457	up	trans
MSTRG.108950	-1.522278872	down	ENSRNOG00000029394	4.620958326	up	trans
MSTRG.108950	-1.522278872	down	ENSRNOG00000032426	-1.508988171	down	trans
MSTRG.108950	-1.522278872	down	ENSRNOG00000038738	-1.403800843	down	trans
MSTRG.108950	-1.522278872	down	ENSRNOG00000047035	-1.020492724	down	trans
MSTRG.108950	-1.522278872	down	ENSRNOG00000047598	-1.309852991	down	trans
MSTRG.108950	-1.522278872	down	ENSRNOG00000051922	-1.64509912	down	trans
MSTRG.108950	-1.522278872	down	ENSRNOG00000059422	2.157344831	up	trans
MSTRG.108950	-1.522278872	down	ENSRNOG00000061612	-1.487140482	down	trans
MSTRG.109175	5.962330042	up	ENSRNOG00000001414	5.240374583	up	trans
MSTRG.109175	5.962330042	up	ENSRNOG00000002425	1.038820034	up	trans
MSTRG.109175	5.962330042	up	ENSRNOG00000002643	-1.257533841	down	trans
MSTRG.109175	5.962330042	up	ENSRNOG00000004932	-1.893782259	down	trans
MSTRG.109175	5.962330042	up	ENSRNOG00000007128	1.425282693	up	trans
MSTRG.109175	5.962330042	up	ENSRNOG00000008079	-1.126017563	down	trans
MSTRG.109175	5.962330042	up	ENSRNOG00000010205	-1.660647285	down	trans
MSTRG.109175	5.962330042	up	ENSRNOG00000012287	1.110242856	up	trans
MSTRG.109175	5.962330042	up	ENSRNOG00000012387	-1.142220333	down	trans
MSTRG.109175	5.962330042	up	ENSRNOG00000016714	2.864126291	up	trans
MSTRG.109175	5.962330042	up	ENSRNOG00000018076	-1.008530568	down	trans
MSTRG.109175	5.962330042	up	ENSRNOG00000018704	1.849130386	up	trans
MSTRG.109175	5.962330042	up	ENSRNOG00000022155	1.689829832	up	trans
MSTRG.109175	5.962330042	up	ENSRNOG00000033017	-1.902162345	down	trans
MSTRG.109175	5.962330042	up	ENSRNOG00000039255	-1.681408536	down	trans
MSTRG.109175	5.962330042	up	ENSRNOG00000047134	1.109646028	up	trans
MSTRG.109175	5.962330042	up	ENSRNOG00000055085	4.633994621	up	trans
MSTRG.109175	5.962330042	up	ENSRNOG00000055251	-2.055599451	down	trans
MSTRG.109175	5.962330042	up	ENSRNOG00000060063	1.187874063	up	trans
MSTRG.109175	5.962330042	up	ENSRNOG00000061414	-1.203702655	down	trans
MSTRG.109348	-1.172365015	down	ENSRNOG00000001557	1.161645508	up	trans
MSTRG.109348	-1.172365015	down	ENSRNOG00000005344	1.594172616	up	trans
MSTRG.109348	-1.172365015	down	ENSRNOG00000011027	1.157333827	up	trans
MSTRG.109348	-1.172365015	down	ENSRNOG00000011287	1.678157906	up	trans
MSTRG.109348	-1.172365015	down	ENSRNOG00000011300	-1.411275447	down	trans
MSTRG.109348	-1.172365015	down	ENSRNOG00000012866	-1.519877419	down	trans
MSTRG.109348	-1.172365015	down	ENSRNOG00000016595	1.254418231	up	trans
MSTRG.109348	-1.172365015	down	ENSRNOG00000017545	1.208850155	up	trans
MSTRG.109348	-1.172365015	down	ENSRNOG00000017766	3.446101854	up	trans
MSTRG.109348	-1.172365015	down	ENSRNOG00000020259	-1.250377377	down	trans
MSTRG.109348	-1.172365015	down	ENSRNOG00000020514	-1.085217867	down	trans
MSTRG.109348	-1.172365015	down	ENSRNOG00000020805	-1.825623686	down	trans
MSTRG.109348	-1.172365015	down	ENSRNOG00000026793	1.489142122	up	trans
MSTRG.109348	-1.172365015	down	ENSRNOG00000048495	2.289853043	up	trans
MSTRG.109348	-1.172365015	down	ENSRNOG00000050233	-1.319271165	down	trans
MSTRG.109348	-1.172365015	down	ENSRNOG00000051531	1.201115598	up	trans
MSTRG.109348	-1.172365015	down	ENSRNOG00000062125	-3.053636456	down	trans
MSTRG.109684	1.349618353	up	ENSRNOG00000000480	-1.033957765	down	trans
MSTRG.109684	1.349618353	up	ENSRNOG00000002948	-1.198377142	down	trans
MSTRG.109684	1.349618353	up	ENSRNOG00000004101	-1.797369596	down	trans
MSTRG.109684	1.349618353	up	ENSRNOG00000005357	-1.019860298	down	trans
MSTRG.109684	1.349618353	up	ENSRNOG00000006103	-1.449173663	down	trans
MSTRG.109684	1.349618353	up	ENSRNOG00000006972	1.271920758	up	trans
MSTRG.109684	1.349618353	up	ENSRNOG00000007561	-1.300244177	down	trans
MSTRG.109684	1.349618353	up	ENSRNOG00000009411	-1.016005551	down	trans
MSTRG.109684	1.349618353	up	ENSRNOG00000010412	2.631197809	up	trans
MSTRG.109684	1.349618353	up	ENSRNOG00000010452	1.718257126	up	trans
MSTRG.109684	1.349618353	up	ENSRNOG00000010952	-1.246988869	down	trans
MSTRG.109684	1.349618353	up	ENSRNOG00000012185	-1.06862448	down	trans
MSTRG.109684	1.349618353	up	ENSRNOG00000014480	1.575003934	up	trans
MSTRG.109684	1.349618353	up	ENSRNOG00000015057	-1.476760336	down	trans
MSTRG.109684	1.349618353	up	ENSRNOG00000015177	-1.060369062	down	trans
MSTRG.109684	1.349618353	up	ENSRNOG00000015189	-1.128370151	down	trans
MSTRG.109684	1.349618353	up	ENSRNOG00000015762	-1.000698591	down	trans
MSTRG.109684	1.349618353	up	ENSRNOG00000017581	-1.310386105	down	trans
MSTRG.109684	1.349618353	up	ENSRNOG00000018561	1.47051521	up	trans
MSTRG.109684	1.349618353	up	ENSRNOG00000018999	-1.223602226	down	trans
MSTRG.109684	1.349618353	up	ENSRNOG00000019022	-1.975757199	down	trans
MSTRG.109684	1.349618353	up	ENSRNOG00000021660	-1.058772273	down	trans
MSTRG.109684	1.349618353	up	ENSRNOG00000022067	-1.526892245	down	trans
MSTRG.109684	1.349618353	up	ENSRNOG00000022710	1.688172596	up	trans
MSTRG.109684	1.349618353	up	ENSRNOG00000025596	-1.310913652	down	trans
MSTRG.109684	1.349618353	up	ENSRNOG00000032729	1.173370194	up	trans
MSTRG.109684	1.349618353	up	ENSRNOG00000046890	-1.029981744	down	trans
MSTRG.109684	1.349618353	up	ENSRNOG00000048187	1.289203088	up	trans
MSTRG.109684	1.349618353	up	ENSRNOG00000048849	1.90193329	up	trans
MSTRG.109684	1.349618353	up	ENSRNOG00000056756	-1.089109362	down	trans
MSTRG.110475	-2.412915616	down	ENSRNOG00000000036	-1.835471868	down	trans
MSTRG.110475	-2.412915616	down	ENSRNOG00000000245	3.20565006	up	trans
MSTRG.110475	-2.412915616	down	ENSRNOG00000000521	3.094210111	up	trans
MSTRG.110475	-2.412915616	down	ENSRNOG00000000641	1.165391302	up	trans
MSTRG.110475	-2.412915616	down	ENSRNOG00000000909	1.14913493	up	trans
MSTRG.110475	-2.412915616	down	ENSRNOG00000000967	1.368469309	up	trans
MSTRG.110475	-2.412915616	down	ENSRNOG00000001091	1.379997156	up	trans
MSTRG.110475	-2.412915616	down	ENSRNOG00000001222	1.242788428	up	trans
MSTRG.110475	-2.412915616	down	ENSRNOG00000001329	-2.052525812	down	trans
MSTRG.110475	-2.412915616	down	ENSRNOG00000001339	1.217028274	up	trans
MSTRG.110475	-2.412915616	down	ENSRNOG00000001470	1.903114456	up	trans
MSTRG.110475	-2.412915616	down	ENSRNOG00000001555	2.275663886	up	trans
MSTRG.110475	-2.412915616	down	ENSRNOG00000001766	1.564586836	up	trans
MSTRG.110475	-2.412915616	down	ENSRNOG00000002039	-1.123609655	down	trans
MSTRG.110475	-2.412915616	down	ENSRNOG00000003121	-1.203772814	down	trans
MSTRG.110475	-2.412915616	down	ENSRNOG00000003243	-1.099402824	down	trans
MSTRG.110475	-2.412915616	down	ENSRNOG00000003256	1.294576909	up	trans
MSTRG.110475	-2.412915616	down	ENSRNOG00000003260	-2.036031463	down	trans
MSTRG.110475	-2.412915616	down	ENSRNOG00000003300	1.976219752	up	trans
MSTRG.110475	-2.412915616	down	ENSRNOG00000003442	-2.014917148	down	trans
MSTRG.110475	-2.412915616	down	ENSRNOG00000004032	-1.114399347	down	trans
MSTRG.110475	-2.412915616	down	ENSRNOG00000004063	1.588332086	up	trans
MSTRG.110475	-2.412915616	down	ENSRNOG00000004603	-1.015499844	down	trans
MSTRG.110475	-2.412915616	down	ENSRNOG00000004687	2.818633166	up	trans
MSTRG.110475	-2.412915616	down	ENSRNOG00000004763	-1.115387992	down	trans
MSTRG.110475	-2.412915616	down	ENSRNOG00000004964	-1.442975125	down	trans
MSTRG.110475	-2.412915616	down	ENSRNOG00000006663	1.555112112	up	trans
MSTRG.110475	-2.412915616	down	ENSRNOG00000006824	-1.130719767	down	trans
MSTRG.110475	-2.412915616	down	ENSRNOG00000007310	1.6035003	up	trans
MSTRG.110475	-2.412915616	down	ENSRNOG00000007654	-1.013906263	down	trans
MSTRG.110475	-2.412915616	down	ENSRNOG00000008517	1.077122415	up	trans
MSTRG.110475	-2.412915616	down	ENSRNOG00000008922	-1.527760212	down	trans
MSTRG.110475	-2.412915616	down	ENSRNOG00000009347	-1.048293613	down	trans
MSTRG.110475	-2.412915616	down	ENSRNOG00000009381	1.178162304	up	trans
MSTRG.110475	-2.412915616	down	ENSRNOG00000009664	-1.504028593	down	trans
MSTRG.110475	-2.412915616	down	ENSRNOG00000010185	1.388046701	up	trans
MSTRG.110475	-2.412915616	down	ENSRNOG00000010799	3.90535999	up	trans
MSTRG.110475	-2.412915616	down	ENSRNOG00000011454	-1.12033888	down	trans
MSTRG.110475	-2.412915616	down	ENSRNOG00000012480	-1.374468241	down	trans
MSTRG.110475	-2.412915616	down	ENSRNOG00000013661	1.067891264	up	trans
MSTRG.110475	-2.412915616	down	ENSRNOG00000013747	-1.04296895	down	trans
MSTRG.110475	-2.412915616	down	ENSRNOG00000013886	-1.199687365	down	trans
MSTRG.110475	-2.412915616	down	ENSRNOG00000014654	1.034890787	up	trans
MSTRG.110475	-2.412915616	down	ENSRNOG00000015411	-1.477738215	down	trans
MSTRG.110475	-2.412915616	down	ENSRNOG00000016291	2.005654288	up	trans
MSTRG.110475	-2.412915616	down	ENSRNOG00000016545	-1.185137429	down	trans
MSTRG.110475	-2.412915616	down	ENSRNOG00000016635	-1.046576717	down	trans
MSTRG.110475	-2.412915616	down	ENSRNOG00000017087	-1.517733038	down	trans
MSTRG.110475	-2.412915616	down	ENSRNOG00000018411	-1.092199614	down	trans
MSTRG.110475	-2.412915616	down	ENSRNOG00000019202	2.685607307	up	trans
MSTRG.110475	-2.412915616	down	ENSRNOG00000020254	1.073001557	up	trans
MSTRG.110475	-2.412915616	down	ENSRNOG00000021780	-2.379430194	down	trans
MSTRG.110475	-2.412915616	down	ENSRNOG00000025023	-1.079065267	down	trans
MSTRG.110475	-2.412915616	down	ENSRNOG00000025160	-1.175157538	down	trans
MSTRG.110475	-2.412915616	down	ENSRNOG00000025558	1.789004313	up	trans
MSTRG.110475	-2.412915616	down	ENSRNOG00000025704	1.005264154	up	trans
MSTRG.110475	-2.412915616	down	ENSRNOG00000026965	-1.980622274	down	trans
MSTRG.110475	-2.412915616	down	ENSRNOG00000028377	2.632228457	up	trans
MSTRG.110475	-2.412915616	down	ENSRNOG00000029394	4.620958326	up	trans
MSTRG.110475	-2.412915616	down	ENSRNOG00000032426	-1.508988171	down	trans
MSTRG.110475	-2.412915616	down	ENSRNOG00000038738	-1.403800843	down	trans
MSTRG.110475	-2.412915616	down	ENSRNOG00000047035	-1.020492724	down	trans
MSTRG.110475	-2.412915616	down	ENSRNOG00000047598	-1.309852991	down	trans
MSTRG.110475	-2.412915616	down	ENSRNOG00000051922	-1.64509912	down	trans
MSTRG.110475	-2.412915616	down	ENSRNOG00000059422	2.157344831	up	trans
MSTRG.110475	-2.412915616	down	ENSRNOG00000061612	-1.487140482	down	trans
MSTRG.110487	-1.733762546	down	ENSRNOG00000001686	-1.041503324	down	trans
MSTRG.110487	-1.733762546	down	ENSRNOG00000001847	-1.124940606	down	trans
MSTRG.110487	-1.733762546	down	ENSRNOG00000003170	-1.134038694	down	trans
MSTRG.110487	-1.733762546	down	ENSRNOG00000004647	1.89933753	up	trans
MSTRG.110487	-1.733762546	down	ENSRNOG00000005333	1.099671821	up	trans
MSTRG.110487	-1.733762546	down	ENSRNOG00000008754	-1.111746562	down	trans
MSTRG.110487	-1.733762546	down	ENSRNOG00000009348	1.106766543	up	trans
MSTRG.110487	-1.733762546	down	ENSRNOG00000009488	4.563719477	up	trans
MSTRG.110487	-1.733762546	down	ENSRNOG00000010649	3.057384553	up	trans
MSTRG.110487	-1.733762546	down	ENSRNOG00000012568	-1.170995191	down	trans
MSTRG.110487	-1.733762546	down	ENSRNOG00000013140	-1.047847754	down	trans
MSTRG.110487	-1.733762546	down	ENSRNOG00000014051	-1.013288467	down	trans
MSTRG.110487	-1.733762546	down	ENSRNOG00000014456	6.557582801	up	trans
MSTRG.110487	-1.733762546	down	ENSRNOG00000014652	-1.203327218	down	trans
MSTRG.110487	-1.733762546	down	ENSRNOG00000016299	1.380828025	up	trans
MSTRG.110487	-1.733762546	down	ENSRNOG00000016353	-2.237710255	down	trans
MSTRG.110487	-1.733762546	down	ENSRNOG00000016565	-1.285182011	down	trans
MSTRG.110487	-1.733762546	down	ENSRNOG00000017132	-1.048999838	down	trans
MSTRG.110487	-1.733762546	down	ENSRNOG00000017213	1.023442135	up	trans
MSTRG.110487	-1.733762546	down	ENSRNOG00000017723	-1.010693825	down	trans
MSTRG.110487	-1.733762546	down	ENSRNOG00000018336	-1.341274987	down	trans
MSTRG.110487	-1.733762546	down	ENSRNOG00000018662	-1.086188893	down	trans
MSTRG.110487	-1.733762546	down	ENSRNOG00000019659	1.560826927	up	trans
MSTRG.110487	-1.733762546	down	ENSRNOG00000021447	2.510199488	up	trans
MSTRG.110487	-1.733762546	down	ENSRNOG00000026432	1.637383387	up	trans
MSTRG.110487	-1.733762546	down	ENSRNOG00000039494	2.82469117	up	trans
MSTRG.110487	-1.733762546	down	ENSRNOG00000042848	1.295886574	up	trans
MSTRG.111360	-4.337863673	down	ENSRNOG00000008173	-1.372402957	down	trans
MSTRG.111360	-4.337863673	down	ENSRNOG00000008411	1.111477646	up	trans
MSTRG.111360	-4.337863673	down	ENSRNOG00000009803	-2.264883661	down	trans
MSTRG.111360	-4.337863673	down	ENSRNOG00000010369	1.371489639	up	trans
MSTRG.111360	-4.337863673	down	ENSRNOG00000014254	-1.129880165	down	trans
MSTRG.111360	-4.337863673	down	ENSRNOG00000014702	-1.540308696	down	trans
MSTRG.111360	-4.337863673	down	ENSRNOG00000016427	1.233955321	up	trans
MSTRG.111360	-4.337863673	down	ENSRNOG00000018944	-1.224952117	down	trans
MSTRG.111360	-4.337863673	down	ENSRNOG00000021027	-1.335336307	down	trans
MSTRG.111360	-4.337863673	down	ENSRNOG00000021924	2.58461642	up	trans
MSTRG.111360	-4.337863673	down	ENSRNOG00000023799	1.71806814	up	trans
MSTRG.111360	-4.337863673	down	ENSRNOG00000023828	-1.465576586	down	trans
MSTRG.111360	-4.337863673	down	ENSRNOG00000025120	2.202292407	up	trans
MSTRG.111360	-4.337863673	down	ENSRNOG00000025910	1.065216102	up	trans
MSTRG.111360	-4.337863673	down	ENSRNOG00000028380	1.141447994	up	trans
MSTRG.111360	-4.337863673	down	ENSRNOG00000049952	-1.328711333	down	trans
MSTRG.111360	-4.337863673	down	ENSRNOG00000055769	1.487253696	up	trans
MSTRG.111360	-4.337863673	down	ENSRNOG00000061508	-1.423471173	down	trans
MSTRG.11398	6.249363236	up	ENSRNOG00000004341	1.963961088	up	trans
MSTRG.11398	6.249363236	up	ENSRNOG00000005287	-1.358093556	down	trans
MSTRG.11398	6.249363236	up	ENSRNOG00000008015	1.758569479	up	trans
MSTRG.11398	6.249363236	up	ENSRNOG00000008095	1.949149392	up	trans
MSTRG.11398	6.249363236	up	ENSRNOG00000011881	2.294028529	up	trans
MSTRG.11398	6.249363236	up	ENSRNOG00000013656	1.413426886	up	trans
MSTRG.11398	6.249363236	up	ENSRNOG00000014338	1.578964053	up	trans
MSTRG.11398	6.249363236	up	ENSRNOG00000015117	1.572833809	up	trans
MSTRG.11398	6.249363236	up	ENSRNOG00000015420	1.002029838	up	trans
MSTRG.11398	6.249363236	up	ENSRNOG00000017209	2.125191644	up	trans
MSTRG.11398	6.249363236	up	ENSRNOG00000019645	1.294086175	up	trans
MSTRG.11398	6.249363236	up	ENSRNOG00000020590	1.540747037	up	trans
MSTRG.11398	6.249363236	up	ENSRNOG00000022884	-1.716410967	down	trans
MSTRG.11398	6.249363236	up	ENSRNOG00000025245	1.57245292	up	trans
MSTRG.11398	6.249363236	up	ENSRNOG00000027742	1.336549752	up	trans
MSTRG.11398	6.249363236	up	ENSRNOG00000028025	-1.70406788	down	trans
MSTRG.11398	6.249363236	up	ENSRNOG00000031420	1.491644574	up	trans
MSTRG.11398	6.249363236	up	ENSRNOG00000037795	-1.560330489	down	trans
MSTRG.11398	6.249363236	up	ENSRNOG00000056596	1.035579673	up	trans
MSTRG.11398	6.249363236	up	ENSRNOG00000058944	1.514260464	up	trans
MSTRG.116070	2.336806486	up	ENSRNOG00000002192	1.745335276	up	trans
MSTRG.116070	2.336806486	up	ENSRNOG00000007419	1.063324599	up	trans
MSTRG.116070	2.336806486	up	ENSRNOG00000011704	1.488926406	up	trans
MSTRG.117543	-3.026633698	down	ENSRNOG00000000177	-1.152195124	down	trans
MSTRG.117543	-3.026633698	down	ENSRNOG00000001376	-1.597776886	down	trans
MSTRG.117543	-3.026633698	down	ENSRNOG00000007131	1.192115504	up	trans
MSTRG.117543	-3.026633698	down	ENSRNOG00000007713	1.475107489	up	trans
MSTRG.117543	-3.026633698	down	ENSRNOG00000008432	-1.719532159	down	trans
MSTRG.117543	-3.026633698	down	ENSRNOG00000009550	2.631988585	up	trans
MSTRG.117543	-3.026633698	down	ENSRNOG00000013828	-1.48893559	down	trans
MSTRG.117543	-3.026633698	down	ENSRNOG00000014718	1.323449126	up	trans
MSTRG.117543	-3.026633698	down	ENSRNOG00000014722	-1.08747381	down	trans
MSTRG.117543	-3.026633698	down	ENSRNOG00000015036	1.722374446	up	trans
MSTRG.117543	-3.026633698	down	ENSRNOG00000016122	2.746089615	up	trans
MSTRG.117543	-3.026633698	down	ENSRNOG00000016167	2.938088557	up	trans
MSTRG.117543	-3.026633698	down	ENSRNOG00000016690	2.473477112	up	trans
MSTRG.117543	-3.026633698	down	ENSRNOG00000016807	1.41616425	up	trans
MSTRG.117543	-3.026633698	down	ENSRNOG00000018436	-1.120067316	down	trans
MSTRG.117543	-3.026633698	down	ENSRNOG00000019428	1.632878728	up	trans
MSTRG.117543	-3.026633698	down	ENSRNOG00000020696	1.395024287	up	trans
MSTRG.117543	-3.026633698	down	ENSRNOG00000021750	1.391093182	up	trans
MSTRG.117543	-3.026633698	down	ENSRNOG00000022975	-1.214125132	down	trans
MSTRG.117543	-3.026633698	down	ENSRNOG00000023107	1.230500168	up	trans
MSTRG.117543	-3.026633698	down	ENSRNOG00000029178	-1.484163509	down	trans
MSTRG.117543	-3.026633698	down	ENSRNOG00000030800	-1.989519606	down	trans
MSTRG.117543	-3.026633698	down	ENSRNOG00000032546	1.108591865	up	trans
MSTRG.117543	-3.026633698	down	ENSRNOG00000033693	-1.429750669	down	trans
MSTRG.117543	-3.026633698	down	ENSRNOG00000036701	1.300662304	up	trans
MSTRG.117543	-3.026633698	down	ENSRNOG00000037871	-1.165579355	down	trans
MSTRG.117543	-3.026633698	down	ENSRNOG00000049826	-1.41203389	down	trans
MSTRG.117543	-3.026633698	down	ENSRNOG00000051171	-1.468430373	down	trans
MSTRG.117543	-3.026633698	down	ENSRNOG00000053349	2.781866383	up	trans
MSTRG.117543	-3.026633698	down	ENSRNOG00000055365	1.930861793	up	trans
MSTRG.117552	-2.763773565	down	ENSRNOG00000000413	2.301581357	up	trans
MSTRG.117552	-2.763773565	down	ENSRNOG00000000589	-1.723130317	down	trans
MSTRG.117552	-2.763773565	down	ENSRNOG00000000704	-1.11313324	down	trans
MSTRG.117552	-2.763773565	down	ENSRNOG00000001198	1.608210074	up	trans
MSTRG.117552	-2.763773565	down	ENSRNOG00000002826	1.5832559	up	trans
MSTRG.117552	-2.763773565	down	ENSRNOG00000004205	1.050575867	up	trans
MSTRG.117552	-2.763773565	down	ENSRNOG00000004217	1.127660427	up	trans
MSTRG.117552	-2.763773565	down	ENSRNOG00000004442	-1.42022731	down	trans
MSTRG.117552	-2.763773565	down	ENSRNOG00000006069	1.425020492	up	trans
MSTRG.117552	-2.763773565	down	ENSRNOG00000006787	1.736389033	up	trans
MSTRG.117552	-2.763773565	down	ENSRNOG00000007395	-1.190748221	down	trans
MSTRG.117552	-2.763773565	down	ENSRNOG00000007687	4.647712644	up	trans
MSTRG.117552	-2.763773565	down	ENSRNOG00000008061	-1.142531551	down	trans
MSTRG.117552	-2.763773565	down	ENSRNOG00000008936	2.335295345	up	trans
MSTRG.117552	-2.763773565	down	ENSRNOG00000014948	-1.335014883	down	trans
MSTRG.117552	-2.763773565	down	ENSRNOG00000015822	1.072362163	up	trans
MSTRG.117552	-2.763773565	down	ENSRNOG00000016631	1.207955805	up	trans
MSTRG.117552	-2.763773565	down	ENSRNOG00000018232	1.096987603	up	trans
MSTRG.117552	-2.763773565	down	ENSRNOG00000022321	3.332074011	up	trans
MSTRG.117552	-2.763773565	down	ENSRNOG00000025634	-1.655411575	down	trans
MSTRG.117552	-2.763773565	down	ENSRNOG00000048050	1.884470672	up	trans
MSTRG.117552	-2.763773565	down	ENSRNOG00000048152	1.171101652	up	trans
MSTRG.117552	-2.763773565	down	ENSRNOG00000053691	1.188006335	up	trans
MSTRG.117552	-2.763773565	down	ENSRNOG00000060410	-1.113634005	down	trans
MSTRG.117552	-2.763773565	down	ENSRNOG00000061146	2.081424526	up	trans
MSTRG.117783	-1.681254102	down	ENSRNOG00000000413	2.301581357	up	trans
MSTRG.117783	-1.681254102	down	ENSRNOG00000000589	-1.723130317	down	trans
MSTRG.117783	-1.681254102	down	ENSRNOG00000000704	-1.11313324	down	trans
MSTRG.117783	-1.681254102	down	ENSRNOG00000001198	1.608210074	up	trans
MSTRG.117783	-1.681254102	down	ENSRNOG00000002826	1.5832559	up	trans
MSTRG.117783	-1.681254102	down	ENSRNOG00000004205	1.050575867	up	trans
MSTRG.117783	-1.681254102	down	ENSRNOG00000004217	1.127660427	up	trans
MSTRG.117783	-1.681254102	down	ENSRNOG00000004442	-1.42022731	down	trans
MSTRG.117783	-1.681254102	down	ENSRNOG00000006069	1.425020492	up	trans
MSTRG.117783	-1.681254102	down	ENSRNOG00000006787	1.736389033	up	trans
MSTRG.117783	-1.681254102	down	ENSRNOG00000007395	-1.190748221	down	trans
MSTRG.117783	-1.681254102	down	ENSRNOG00000007687	4.647712644	up	trans
MSTRG.117783	-1.681254102	down	ENSRNOG00000008061	-1.142531551	down	trans
MSTRG.117783	-1.681254102	down	ENSRNOG00000008936	2.335295345	up	trans
MSTRG.117783	-1.681254102	down	ENSRNOG00000014948	-1.335014883	down	trans
MSTRG.117783	-1.681254102	down	ENSRNOG00000015822	1.072362163	up	trans
MSTRG.117783	-1.681254102	down	ENSRNOG00000016631	1.207955805	up	trans
MSTRG.117783	-1.681254102	down	ENSRNOG00000018232	1.096987603	up	trans
MSTRG.117783	-1.681254102	down	ENSRNOG00000022321	3.332074011	up	trans
MSTRG.117783	-1.681254102	down	ENSRNOG00000025634	-1.655411575	down	trans
MSTRG.117783	-1.681254102	down	ENSRNOG00000048050	1.884470672	up	trans
MSTRG.117783	-1.681254102	down	ENSRNOG00000048152	1.171101652	up	trans
MSTRG.117783	-1.681254102	down	ENSRNOG00000053691	1.188006335	up	trans
MSTRG.117783	-1.681254102	down	ENSRNOG00000060410	-1.113634005	down	trans
MSTRG.117783	-1.681254102	down	ENSRNOG00000061146	2.081424526	up	trans
MSTRG.118172	-1.354884038	down	ENSRNOG00000000036	-1.835471868	down	trans
MSTRG.118172	-1.354884038	down	ENSRNOG00000000245	3.20565006	up	trans
MSTRG.118172	-1.354884038	down	ENSRNOG00000000521	3.094210111	up	trans
MSTRG.118172	-1.354884038	down	ENSRNOG00000000641	1.165391302	up	trans
MSTRG.118172	-1.354884038	down	ENSRNOG00000000909	1.14913493	up	trans
MSTRG.118172	-1.354884038	down	ENSRNOG00000000967	1.368469309	up	trans
MSTRG.118172	-1.354884038	down	ENSRNOG00000001091	1.379997156	up	trans
MSTRG.118172	-1.354884038	down	ENSRNOG00000001222	1.242788428	up	trans
MSTRG.118172	-1.354884038	down	ENSRNOG00000001329	-2.052525812	down	trans
MSTRG.118172	-1.354884038	down	ENSRNOG00000001339	1.217028274	up	trans
MSTRG.118172	-1.354884038	down	ENSRNOG00000001470	1.903114456	up	trans
MSTRG.118172	-1.354884038	down	ENSRNOG00000001555	2.275663886	up	trans
MSTRG.118172	-1.354884038	down	ENSRNOG00000001766	1.564586836	up	trans
MSTRG.118172	-1.354884038	down	ENSRNOG00000002039	-1.123609655	down	trans
MSTRG.118172	-1.354884038	down	ENSRNOG00000003121	-1.203772814	down	trans
MSTRG.118172	-1.354884038	down	ENSRNOG00000003243	-1.099402824	down	trans
MSTRG.118172	-1.354884038	down	ENSRNOG00000003256	1.294576909	up	trans
MSTRG.118172	-1.354884038	down	ENSRNOG00000003260	-2.036031463	down	trans
MSTRG.118172	-1.354884038	down	ENSRNOG00000003300	1.976219752	up	trans
MSTRG.118172	-1.354884038	down	ENSRNOG00000003442	-2.014917148	down	trans
MSTRG.118172	-1.354884038	down	ENSRNOG00000004032	-1.114399347	down	trans
MSTRG.118172	-1.354884038	down	ENSRNOG00000004063	1.588332086	up	trans
MSTRG.118172	-1.354884038	down	ENSRNOG00000004603	-1.015499844	down	trans
MSTRG.118172	-1.354884038	down	ENSRNOG00000004687	2.818633166	up	trans
MSTRG.118172	-1.354884038	down	ENSRNOG00000004763	-1.115387992	down	trans
MSTRG.118172	-1.354884038	down	ENSRNOG00000004964	-1.442975125	down	trans
MSTRG.118172	-1.354884038	down	ENSRNOG00000006663	1.555112112	up	trans
MSTRG.118172	-1.354884038	down	ENSRNOG00000006824	-1.130719767	down	trans
MSTRG.118172	-1.354884038	down	ENSRNOG00000007310	1.6035003	up	trans
MSTRG.118172	-1.354884038	down	ENSRNOG00000007654	-1.013906263	down	trans
MSTRG.118172	-1.354884038	down	ENSRNOG00000008517	1.077122415	up	trans
MSTRG.118172	-1.354884038	down	ENSRNOG00000008922	-1.527760212	down	trans
MSTRG.118172	-1.354884038	down	ENSRNOG00000009347	-1.048293613	down	trans
MSTRG.118172	-1.354884038	down	ENSRNOG00000009381	1.178162304	up	trans
MSTRG.118172	-1.354884038	down	ENSRNOG00000009664	-1.504028593	down	trans
MSTRG.118172	-1.354884038	down	ENSRNOG00000010185	1.388046701	up	trans
MSTRG.118172	-1.354884038	down	ENSRNOG00000010799	3.90535999	up	trans
MSTRG.118172	-1.354884038	down	ENSRNOG00000011454	-1.12033888	down	trans
MSTRG.118172	-1.354884038	down	ENSRNOG00000012480	-1.374468241	down	trans
MSTRG.118172	-1.354884038	down	ENSRNOG00000013661	1.067891264	up	trans
MSTRG.118172	-1.354884038	down	ENSRNOG00000013747	-1.04296895	down	trans
MSTRG.118172	-1.354884038	down	ENSRNOG00000013886	-1.199687365	down	trans
MSTRG.118172	-1.354884038	down	ENSRNOG00000014654	1.034890787	up	trans
MSTRG.118172	-1.354884038	down	ENSRNOG00000015411	-1.477738215	down	trans
MSTRG.118172	-1.354884038	down	ENSRNOG00000016291	2.005654288	up	trans
MSTRG.118172	-1.354884038	down	ENSRNOG00000016545	-1.185137429	down	trans
MSTRG.118172	-1.354884038	down	ENSRNOG00000016635	-1.046576717	down	trans
MSTRG.118172	-1.354884038	down	ENSRNOG00000017087	-1.517733038	down	trans
MSTRG.118172	-1.354884038	down	ENSRNOG00000018411	-1.092199614	down	trans
MSTRG.118172	-1.354884038	down	ENSRNOG00000019202	2.685607307	up	trans
MSTRG.118172	-1.354884038	down	ENSRNOG00000020254	1.073001557	up	trans
MSTRG.118172	-1.354884038	down	ENSRNOG00000021780	-2.379430194	down	trans
MSTRG.118172	-1.354884038	down	ENSRNOG00000025023	-1.079065267	down	trans
MSTRG.118172	-1.354884038	down	ENSRNOG00000025160	-1.175157538	down	trans
MSTRG.118172	-1.354884038	down	ENSRNOG00000025558	1.789004313	up	trans
MSTRG.118172	-1.354884038	down	ENSRNOG00000025704	1.005264154	up	trans
MSTRG.118172	-1.354884038	down	ENSRNOG00000026965	-1.980622274	down	trans
MSTRG.118172	-1.354884038	down	ENSRNOG00000028377	2.632228457	up	trans
MSTRG.118172	-1.354884038	down	ENSRNOG00000029394	4.620958326	up	trans
MSTRG.118172	-1.354884038	down	ENSRNOG00000032426	-1.508988171	down	trans
MSTRG.118172	-1.354884038	down	ENSRNOG00000038738	-1.403800843	down	trans
MSTRG.118172	-1.354884038	down	ENSRNOG00000047035	-1.020492724	down	trans
MSTRG.118172	-1.354884038	down	ENSRNOG00000047598	-1.309852991	down	trans
MSTRG.118172	-1.354884038	down	ENSRNOG00000051922	-1.64509912	down	trans
MSTRG.118172	-1.354884038	down	ENSRNOG00000059422	2.157344831	up	trans
MSTRG.118172	-1.354884038	down	ENSRNOG00000061612	-1.487140482	down	trans
MSTRG.118177	-1.139562616	down	ENSRNOG00000000036	-1.835471868	down	trans
MSTRG.118177	-1.139562616	down	ENSRNOG00000000245	3.20565006	up	trans
MSTRG.118177	-1.139562616	down	ENSRNOG00000000521	3.094210111	up	trans
MSTRG.118177	-1.139562616	down	ENSRNOG00000000641	1.165391302	up	trans
MSTRG.118177	-1.139562616	down	ENSRNOG00000000909	1.14913493	up	trans
MSTRG.118177	-1.139562616	down	ENSRNOG00000000967	1.368469309	up	trans
MSTRG.118177	-1.139562616	down	ENSRNOG00000001091	1.379997156	up	trans
MSTRG.118177	-1.139562616	down	ENSRNOG00000001222	1.242788428	up	trans
MSTRG.118177	-1.139562616	down	ENSRNOG00000001329	-2.052525812	down	trans
MSTRG.118177	-1.139562616	down	ENSRNOG00000001339	1.217028274	up	trans
MSTRG.118177	-1.139562616	down	ENSRNOG00000001470	1.903114456	up	trans
MSTRG.118177	-1.139562616	down	ENSRNOG00000001555	2.275663886	up	trans
MSTRG.118177	-1.139562616	down	ENSRNOG00000001766	1.564586836	up	trans
MSTRG.118177	-1.139562616	down	ENSRNOG00000002039	-1.123609655	down	trans
MSTRG.118177	-1.139562616	down	ENSRNOG00000003121	-1.203772814	down	trans
MSTRG.118177	-1.139562616	down	ENSRNOG00000003243	-1.099402824	down	trans
MSTRG.118177	-1.139562616	down	ENSRNOG00000003256	1.294576909	up	trans
MSTRG.118177	-1.139562616	down	ENSRNOG00000003260	-2.036031463	down	trans
MSTRG.118177	-1.139562616	down	ENSRNOG00000003300	1.976219752	up	trans
MSTRG.118177	-1.139562616	down	ENSRNOG00000003442	-2.014917148	down	trans
MSTRG.118177	-1.139562616	down	ENSRNOG00000004032	-1.114399347	down	trans
MSTRG.118177	-1.139562616	down	ENSRNOG00000004063	1.588332086	up	trans
MSTRG.118177	-1.139562616	down	ENSRNOG00000004603	-1.015499844	down	trans
MSTRG.118177	-1.139562616	down	ENSRNOG00000004687	2.818633166	up	trans
MSTRG.118177	-1.139562616	down	ENSRNOG00000004763	-1.115387992	down	trans
MSTRG.118177	-1.139562616	down	ENSRNOG00000004964	-1.442975125	down	trans
MSTRG.118177	-1.139562616	down	ENSRNOG00000006663	1.555112112	up	trans
MSTRG.118177	-1.139562616	down	ENSRNOG00000006824	-1.130719767	down	trans
MSTRG.118177	-1.139562616	down	ENSRNOG00000007310	1.6035003	up	trans
MSTRG.118177	-1.139562616	down	ENSRNOG00000007654	-1.013906263	down	trans
MSTRG.118177	-1.139562616	down	ENSRNOG00000008517	1.077122415	up	trans
MSTRG.118177	-1.139562616	down	ENSRNOG00000008922	-1.527760212	down	trans
MSTRG.118177	-1.139562616	down	ENSRNOG00000009347	-1.048293613	down	trans
MSTRG.118177	-1.139562616	down	ENSRNOG00000009381	1.178162304	up	trans
MSTRG.118177	-1.139562616	down	ENSRNOG00000009664	-1.504028593	down	trans
MSTRG.118177	-1.139562616	down	ENSRNOG00000010185	1.388046701	up	trans
MSTRG.118177	-1.139562616	down	ENSRNOG00000010799	3.90535999	up	trans
MSTRG.118177	-1.139562616	down	ENSRNOG00000011454	-1.12033888	down	trans
MSTRG.118177	-1.139562616	down	ENSRNOG00000012480	-1.374468241	down	trans
MSTRG.118177	-1.139562616	down	ENSRNOG00000013661	1.067891264	up	trans
MSTRG.118177	-1.139562616	down	ENSRNOG00000013747	-1.04296895	down	trans
MSTRG.118177	-1.139562616	down	ENSRNOG00000013886	-1.199687365	down	trans
MSTRG.118177	-1.139562616	down	ENSRNOG00000014654	1.034890787	up	trans
MSTRG.118177	-1.139562616	down	ENSRNOG00000015411	-1.477738215	down	trans
MSTRG.118177	-1.139562616	down	ENSRNOG00000016291	2.005654288	up	trans
MSTRG.118177	-1.139562616	down	ENSRNOG00000016545	-1.185137429	down	trans
MSTRG.118177	-1.139562616	down	ENSRNOG00000016635	-1.046576717	down	trans
MSTRG.118177	-1.139562616	down	ENSRNOG00000017087	-1.517733038	down	trans
MSTRG.118177	-1.139562616	down	ENSRNOG00000018411	-1.092199614	down	trans
MSTRG.118177	-1.139562616	down	ENSRNOG00000019202	2.685607307	up	trans
MSTRG.118177	-1.139562616	down	ENSRNOG00000020254	1.073001557	up	trans
MSTRG.118177	-1.139562616	down	ENSRNOG00000021780	-2.379430194	down	trans
MSTRG.118177	-1.139562616	down	ENSRNOG00000025023	-1.079065267	down	trans
MSTRG.118177	-1.139562616	down	ENSRNOG00000025160	-1.175157538	down	trans
MSTRG.118177	-1.139562616	down	ENSRNOG00000025558	1.789004313	up	trans
MSTRG.118177	-1.139562616	down	ENSRNOG00000025704	1.005264154	up	trans
MSTRG.118177	-1.139562616	down	ENSRNOG00000026965	-1.980622274	down	trans
MSTRG.118177	-1.139562616	down	ENSRNOG00000028377	2.632228457	up	trans
MSTRG.118177	-1.139562616	down	ENSRNOG00000029394	4.620958326	up	trans
MSTRG.118177	-1.139562616	down	ENSRNOG00000032426	-1.508988171	down	trans
MSTRG.118177	-1.139562616	down	ENSRNOG00000038738	-1.403800843	down	trans
MSTRG.118177	-1.139562616	down	ENSRNOG00000047035	-1.020492724	down	trans
MSTRG.118177	-1.139562616	down	ENSRNOG00000047598	-1.309852991	down	trans
MSTRG.118177	-1.139562616	down	ENSRNOG00000051922	-1.64509912	down	trans
MSTRG.118177	-1.139562616	down	ENSRNOG00000059422	2.157344831	up	trans
MSTRG.118177	-1.139562616	down	ENSRNOG00000061612	-1.487140482	down	trans
MSTRG.118634	-1.355683684	down	ENSRNOG00000000480	-1.033957765	down	trans
MSTRG.118634	-1.355683684	down	ENSRNOG00000002948	-1.198377142	down	trans
MSTRG.118634	-1.355683684	down	ENSRNOG00000004101	-1.797369596	down	trans
MSTRG.118634	-1.355683684	down	ENSRNOG00000005357	-1.019860298	down	trans
MSTRG.118634	-1.355683684	down	ENSRNOG00000006103	-1.449173663	down	trans
MSTRG.118634	-1.355683684	down	ENSRNOG00000006972	1.271920758	up	trans
MSTRG.118634	-1.355683684	down	ENSRNOG00000007561	-1.300244177	down	trans
MSTRG.118634	-1.355683684	down	ENSRNOG00000009411	-1.016005551	down	trans
MSTRG.118634	-1.355683684	down	ENSRNOG00000010412	2.631197809	up	trans
MSTRG.118634	-1.355683684	down	ENSRNOG00000010452	1.718257126	up	trans
MSTRG.118634	-1.355683684	down	ENSRNOG00000010952	-1.246988869	down	trans
MSTRG.118634	-1.355683684	down	ENSRNOG00000012185	-1.06862448	down	trans
MSTRG.118634	-1.355683684	down	ENSRNOG00000014480	1.575003934	up	trans
MSTRG.118634	-1.355683684	down	ENSRNOG00000015057	-1.476760336	down	trans
MSTRG.118634	-1.355683684	down	ENSRNOG00000015177	-1.060369062	down	trans
MSTRG.118634	-1.355683684	down	ENSRNOG00000015189	-1.128370151	down	trans
MSTRG.118634	-1.355683684	down	ENSRNOG00000015762	-1.000698591	down	trans
MSTRG.118634	-1.355683684	down	ENSRNOG00000017581	-1.310386105	down	trans
MSTRG.118634	-1.355683684	down	ENSRNOG00000018561	1.47051521	up	trans
MSTRG.118634	-1.355683684	down	ENSRNOG00000018999	-1.223602226	down	trans
MSTRG.118634	-1.355683684	down	ENSRNOG00000019022	-1.975757199	down	trans
MSTRG.118634	-1.355683684	down	ENSRNOG00000021660	-1.058772273	down	trans
MSTRG.118634	-1.355683684	down	ENSRNOG00000022067	-1.526892245	down	trans
MSTRG.118634	-1.355683684	down	ENSRNOG00000022710	1.688172596	up	trans
MSTRG.118634	-1.355683684	down	ENSRNOG00000025596	-1.310913652	down	trans
MSTRG.118634	-1.355683684	down	ENSRNOG00000032729	1.173370194	up	trans
MSTRG.118634	-1.355683684	down	ENSRNOG00000046890	-1.029981744	down	trans
MSTRG.118634	-1.355683684	down	ENSRNOG00000048187	1.289203088	up	trans
MSTRG.118634	-1.355683684	down	ENSRNOG00000048849	1.90193329	up	trans
MSTRG.118634	-1.355683684	down	ENSRNOG00000056756	-1.089109362	down	trans
MSTRG.119094	3.216773439	up	ENSRNOG00000000250	1.23841097	up	trans
MSTRG.119094	3.216773439	up	ENSRNOG00000001123	2.869195489	up	trans
MSTRG.119094	3.216773439	up	ENSRNOG00000009609	1.26807582	up	trans
MSTRG.119094	3.216773439	up	ENSRNOG00000010326	2.525384408	up	trans
MSTRG.119094	3.216773439	up	ENSRNOG00000012664	1.126502923	up	trans
MSTRG.119094	3.216773439	up	ENSRNOG00000012927	1.021063066	up	trans
MSTRG.119094	3.216773439	up	ENSRNOG00000016339	1.091171444	up	trans
MSTRG.119094	3.216773439	up	ENSRNOG00000018118	1.088259336	up	trans
MSTRG.119094	3.216773439	up	ENSRNOG00000018969	1.373487828	up	trans
MSTRG.119094	3.216773439	up	ENSRNOG00000020925	1.281392995	up	trans
MSTRG.119094	3.216773439	up	ENSRNOG00000038132	-1.133477241	down	trans
MSTRG.119094	3.216773439	up	ENSRNOG00000057092	-1.72467658	down	trans
MSTRG.119102	2.688691902	up	ENSRNOG00000001138	-1.469671531	down	trans
MSTRG.119102	2.688691902	up	ENSRNOG00000001769	1.798793212	up	trans
MSTRG.119102	2.688691902	up	ENSRNOG00000004282	1.104025995	up	trans
MSTRG.119102	2.688691902	up	ENSRNOG00000004400	-2.199838958	down	trans
MSTRG.119102	2.688691902	up	ENSRNOG00000004571	-1.555299382	down	trans
MSTRG.119102	2.688691902	up	ENSRNOG00000005389	1.867188438	up	trans
MSTRG.119102	2.688691902	up	ENSRNOG00000005404	-1.330500303	down	trans
MSTRG.119102	2.688691902	up	ENSRNOG00000005690	1.344694475	up	trans
MSTRG.119102	2.688691902	up	ENSRNOG00000005964	5.046433795	up	trans
MSTRG.119102	2.688691902	up	ENSRNOG00000006628	1.121615402	up	trans
MSTRG.119102	2.688691902	up	ENSRNOG00000007678	1.222522681	up	trans
MSTRG.119102	2.688691902	up	ENSRNOG00000009031	3.668999349	up	trans
MSTRG.119102	2.688691902	up	ENSRNOG00000009085	-1.088026532	down	trans
MSTRG.119102	2.688691902	up	ENSRNOG00000009338	1.273770996	up	trans
MSTRG.119102	2.688691902	up	ENSRNOG00000010867	2.86855758	up	trans
MSTRG.119102	2.688691902	up	ENSRNOG00000011073	1.240351996	up	trans
MSTRG.119102	2.688691902	up	ENSRNOG00000011771	2.182268366	up	trans
MSTRG.119102	2.688691902	up	ENSRNOG00000011815	1.109447075	up	trans
MSTRG.119102	2.688691902	up	ENSRNOG00000011907	-1.456731848	down	trans
MSTRG.119102	2.688691902	up	ENSRNOG00000012495	1.574981408	up	trans
MSTRG.119102	2.688691902	up	ENSRNOG00000014297	2.14842966	up	trans
MSTRG.119102	2.688691902	up	ENSRNOG00000015382	2.22180369	up	trans
MSTRG.119102	2.688691902	up	ENSRNOG00000016217	1.26876659	up	trans
MSTRG.119102	2.688691902	up	ENSRNOG00000016692	-1.108800146	down	trans
MSTRG.119102	2.688691902	up	ENSRNOG00000016962	-2.449188064	down	trans
MSTRG.119102	2.688691902	up	ENSRNOG00000018412	-1.039885569	down	trans
MSTRG.119102	2.688691902	up	ENSRNOG00000018911	2.04402798	up	trans
MSTRG.119102	2.688691902	up	ENSRNOG00000019154	-1.225105126	down	trans
MSTRG.119102	2.688691902	up	ENSRNOG00000019270	-2.822284095	down	trans
MSTRG.119102	2.688691902	up	ENSRNOG00000020463	1.075308066	up	trans
MSTRG.119102	2.688691902	up	ENSRNOG00000021209	-1.154521727	down	trans
MSTRG.119102	2.688691902	up	ENSRNOG00000024625	-1.355828971	down	trans
MSTRG.119102	2.688691902	up	ENSRNOG00000024712	3.592805882	up	trans
MSTRG.119102	2.688691902	up	ENSRNOG00000026023	1.573832382	up	trans
MSTRG.119102	2.688691902	up	ENSRNOG00000027264	-1.253519326	down	trans
MSTRG.119102	2.688691902	up	ENSRNOG00000028814	-2.1922229	down	trans
MSTRG.119102	2.688691902	up	ENSRNOG00000030314	-1.144392567	down	trans
MSTRG.119102	2.688691902	up	ENSRNOG00000034084	1.005446755	up	trans
MSTRG.119102	2.688691902	up	ENSRNOG00000038877	1.256337126	up	trans
MSTRG.119102	2.688691902	up	ENSRNOG00000046763	2.328731463	up	trans
MSTRG.119102	2.688691902	up	ENSRNOG00000048506	-1.065531569	down	trans
MSTRG.119102	2.688691902	up	ENSRNOG00000050348	-1.08477511	down	trans
MSTRG.119102	2.688691902	up	ENSRNOG00000054013	-1.291995484	down	trans
MSTRG.119102	2.688691902	up	ENSRNOG00000054218	3.277260218	up	trans
MSTRG.119102	2.688691902	up	ENSRNOG00000060087	-1.125634714	down	trans
MSTRG.119102	2.688691902	up	ENSRNOG00000060146	-1.316096506	down	trans
MSTRG.119107	3.116279451	up	ENSRNOG00000004351	2.069155077	up	trans
MSTRG.119107	3.116279451	up	ENSRNOG00000020468	1.894662472	up	trans
MSTRG.119453	1.267248851	up	ENSRNOG00000017503	1.20234937	up	trans
MSTRG.119453	1.267248851	up	ENSRNOG00000020938	1.175455489	up	trans
MSTRG.119498	1.706859768	up	ENSRNOG00000002839	-1.183758284	down	trans
MSTRG.119498	1.706859768	up	ENSRNOG00000008035	1.24727035	up	trans
MSTRG.119498	1.706859768	up	ENSRNOG00000011417	1.134438608	up	trans
MSTRG.119498	1.706859768	up	ENSRNOG00000036246	-1.934613108	down	trans
MSTRG.119498	1.706859768	up	ENSRNOG00000045743	1.603609253	up	trans
MSTRG.119631	-2.348435472	down	ENSRNOG00000000937	-1.748868876	down	trans
MSTRG.119631	-2.348435472	down	ENSRNOG00000004502	-1.951724422	down	trans
MSTRG.119631	-2.348435472	down	ENSRNOG00000005248	2.749412915	up	trans
MSTRG.119631	-2.348435472	down	ENSRNOG00000007069	-1.073735237	down	trans
MSTRG.119631	-2.348435472	down	ENSRNOG00000019142	-1.353120135	down	trans
MSTRG.119631	-2.348435472	down	ENSRNOG00000020678	-1.083167347	down	trans
MSTRG.119631	-2.348435472	down	ENSRNOG00000024433	-1.217996496	down	trans
MSTRG.119631	-2.348435472	down	ENSRNOG00000027808	-1.494192114	down	trans
MSTRG.119631	-2.348435472	down	ENSRNOG00000029145	1.647624425	up	trans
MSTRG.119631	-2.348435472	down	ENSRNOG00000030538	-1.165929906	down	trans
MSTRG.119631	-2.348435472	down	ENSRNOG00000031789	1.639309765	up	trans
MSTRG.119631	-2.348435472	down	ENSRNOG00000033545	2.212689684	up	trans
MSTRG.119631	-2.348435472	down	ENSRNOG00000042139	-1.21002776	down	trans
MSTRG.119631	-2.348435472	down	ENSRNOG00000042686	-1.162593927	down	trans
MSTRG.119631	-2.348435472	down	ENSRNOG00000045943	-1.091495147	down	trans
MSTRG.119631	-2.348435472	down	ENSRNOG00000052506	-1.045895672	down	trans
MSTRG.119631	-2.348435472	down	ENSRNOG00000056940	1.361213744	up	trans
MSTRG.119708	-3.532286966	down	ENSRNOG00000001557	1.161645508	up	trans
MSTRG.119708	-3.532286966	down	ENSRNOG00000005344	1.594172616	up	trans
MSTRG.119708	-3.532286966	down	ENSRNOG00000011027	1.157333827	up	trans
MSTRG.119708	-3.532286966	down	ENSRNOG00000011287	1.678157906	up	trans
MSTRG.119708	-3.532286966	down	ENSRNOG00000011300	-1.411275447	down	trans
MSTRG.119708	-3.532286966	down	ENSRNOG00000012866	-1.519877419	down	trans
MSTRG.119708	-3.532286966	down	ENSRNOG00000016595	1.254418231	up	trans
MSTRG.119708	-3.532286966	down	ENSRNOG00000017545	1.208850155	up	trans
MSTRG.119708	-3.532286966	down	ENSRNOG00000017766	3.446101854	up	trans
MSTRG.119708	-3.532286966	down	ENSRNOG00000020259	-1.250377377	down	trans
MSTRG.119708	-3.532286966	down	ENSRNOG00000020514	-1.085217867	down	trans
MSTRG.119708	-3.532286966	down	ENSRNOG00000020805	-1.825623686	down	trans
MSTRG.119708	-3.532286966	down	ENSRNOG00000026793	1.489142122	up	trans
MSTRG.119708	-3.532286966	down	ENSRNOG00000048495	2.289853043	up	trans
MSTRG.119708	-3.532286966	down	ENSRNOG00000050233	-1.319271165	down	trans
MSTRG.119708	-3.532286966	down	ENSRNOG00000051531	1.201115598	up	trans
MSTRG.119708	-3.532286966	down	ENSRNOG00000062125	-3.053636456	down	trans
MSTRG.120410	3.172300451	up	ENSRNOG00000000036	-1.835471868	down	trans
MSTRG.120410	3.172300451	up	ENSRNOG00000000245	3.20565006	up	trans
MSTRG.120410	3.172300451	up	ENSRNOG00000000521	3.094210111	up	trans
MSTRG.120410	3.172300451	up	ENSRNOG00000000641	1.165391302	up	trans
MSTRG.120410	3.172300451	up	ENSRNOG00000000909	1.14913493	up	trans
MSTRG.120410	3.172300451	up	ENSRNOG00000000967	1.368469309	up	trans
MSTRG.120410	3.172300451	up	ENSRNOG00000001091	1.379997156	up	trans
MSTRG.120410	3.172300451	up	ENSRNOG00000001222	1.242788428	up	trans
MSTRG.120410	3.172300451	up	ENSRNOG00000001329	-2.052525812	down	trans
MSTRG.120410	3.172300451	up	ENSRNOG00000001339	1.217028274	up	trans
MSTRG.120410	3.172300451	up	ENSRNOG00000001470	1.903114456	up	trans
MSTRG.120410	3.172300451	up	ENSRNOG00000001555	2.275663886	up	trans
MSTRG.120410	3.172300451	up	ENSRNOG00000001766	1.564586836	up	trans
MSTRG.120410	3.172300451	up	ENSRNOG00000002039	-1.123609655	down	trans
MSTRG.120410	3.172300451	up	ENSRNOG00000003121	-1.203772814	down	trans
MSTRG.120410	3.172300451	up	ENSRNOG00000003243	-1.099402824	down	trans
MSTRG.120410	3.172300451	up	ENSRNOG00000003256	1.294576909	up	trans
MSTRG.120410	3.172300451	up	ENSRNOG00000003260	-2.036031463	down	trans
MSTRG.120410	3.172300451	up	ENSRNOG00000003300	1.976219752	up	trans
MSTRG.120410	3.172300451	up	ENSRNOG00000003442	-2.014917148	down	trans
MSTRG.120410	3.172300451	up	ENSRNOG00000004032	-1.114399347	down	trans
MSTRG.120410	3.172300451	up	ENSRNOG00000004063	1.588332086	up	trans
MSTRG.120410	3.172300451	up	ENSRNOG00000004603	-1.015499844	down	trans
MSTRG.120410	3.172300451	up	ENSRNOG00000004687	2.818633166	up	trans
MSTRG.120410	3.172300451	up	ENSRNOG00000004763	-1.115387992	down	trans
MSTRG.120410	3.172300451	up	ENSRNOG00000004964	-1.442975125	down	trans
MSTRG.120410	3.172300451	up	ENSRNOG00000006663	1.555112112	up	trans
MSTRG.120410	3.172300451	up	ENSRNOG00000006824	-1.130719767	down	trans
MSTRG.120410	3.172300451	up	ENSRNOG00000007310	1.6035003	up	trans
MSTRG.120410	3.172300451	up	ENSRNOG00000007654	-1.013906263	down	trans
MSTRG.120410	3.172300451	up	ENSRNOG00000008517	1.077122415	up	trans
MSTRG.120410	3.172300451	up	ENSRNOG00000008922	-1.527760212	down	trans
MSTRG.120410	3.172300451	up	ENSRNOG00000009347	-1.048293613	down	trans
MSTRG.120410	3.172300451	up	ENSRNOG00000009381	1.178162304	up	trans
MSTRG.120410	3.172300451	up	ENSRNOG00000009664	-1.504028593	down	trans
MSTRG.120410	3.172300451	up	ENSRNOG00000010185	1.388046701	up	trans
MSTRG.120410	3.172300451	up	ENSRNOG00000010799	3.90535999	up	trans
MSTRG.120410	3.172300451	up	ENSRNOG00000011454	-1.12033888	down	trans
MSTRG.120410	3.172300451	up	ENSRNOG00000012480	-1.374468241	down	trans
MSTRG.120410	3.172300451	up	ENSRNOG00000013661	1.067891264	up	trans
MSTRG.120410	3.172300451	up	ENSRNOG00000013747	-1.04296895	down	trans
MSTRG.120410	3.172300451	up	ENSRNOG00000013886	-1.199687365	down	trans
MSTRG.120410	3.172300451	up	ENSRNOG00000014654	1.034890787	up	trans
MSTRG.120410	3.172300451	up	ENSRNOG00000015411	-1.477738215	down	trans
MSTRG.120410	3.172300451	up	ENSRNOG00000016291	2.005654288	up	trans
MSTRG.120410	3.172300451	up	ENSRNOG00000016545	-1.185137429	down	trans
MSTRG.120410	3.172300451	up	ENSRNOG00000016635	-1.046576717	down	trans
MSTRG.120410	3.172300451	up	ENSRNOG00000017087	-1.517733038	down	trans
MSTRG.120410	3.172300451	up	ENSRNOG00000018411	-1.092199614	down	trans
MSTRG.120410	3.172300451	up	ENSRNOG00000019202	2.685607307	up	trans
MSTRG.120410	3.172300451	up	ENSRNOG00000020254	1.073001557	up	trans
MSTRG.120410	3.172300451	up	ENSRNOG00000021780	-2.379430194	down	trans
MSTRG.120410	3.172300451	up	ENSRNOG00000025023	-1.079065267	down	trans
MSTRG.120410	3.172300451	up	ENSRNOG00000025160	-1.175157538	down	trans
MSTRG.120410	3.172300451	up	ENSRNOG00000025558	1.789004313	up	trans
MSTRG.120410	3.172300451	up	ENSRNOG00000025704	1.005264154	up	trans
MSTRG.120410	3.172300451	up	ENSRNOG00000026965	-1.980622274	down	trans
MSTRG.120410	3.172300451	up	ENSRNOG00000028377	2.632228457	up	trans
MSTRG.120410	3.172300451	up	ENSRNOG00000029394	4.620958326	up	trans
MSTRG.120410	3.172300451	up	ENSRNOG00000032426	-1.508988171	down	trans
MSTRG.120410	3.172300451	up	ENSRNOG00000038738	-1.403800843	down	trans
MSTRG.120410	3.172300451	up	ENSRNOG00000047035	-1.020492724	down	trans
MSTRG.120410	3.172300451	up	ENSRNOG00000047598	-1.309852991	down	trans
MSTRG.120410	3.172300451	up	ENSRNOG00000051922	-1.64509912	down	trans
MSTRG.120410	3.172300451	up	ENSRNOG00000059422	2.157344831	up	trans
MSTRG.120410	3.172300451	up	ENSRNOG00000061612	-1.487140482	down	trans
MSTRG.120783	1.252122069	up	ENSRNOG00000001889	-1.097223335	down	trans
MSTRG.120783	1.252122069	up	ENSRNOG00000005392	-2.437420351	down	trans
MSTRG.120783	1.252122069	up	ENSRNOG00000011360	-3.226495215	down	trans
MSTRG.120783	1.252122069	up	ENSRNOG00000016684	1.738040914	up	trans
MSTRG.121728	1.294651185	up	ENSRNOG00000005387	1.267030973	up	trans
MSTRG.121728	1.294651185	up	ENSRNOG00000006622	1.798816766	up	trans
MSTRG.121728	1.294651185	up	ENSRNOG00000010277	1.20052602	up	trans
MSTRG.121728	1.294651185	up	ENSRNOG00000012447	1.064525694	up	trans
MSTRG.121728	1.294651185	up	ENSRNOG00000018375	1.04389876	up	trans
MSTRG.121728	1.294651185	up	ENSRNOG00000018848	1.157099563	up	trans
MSTRG.121728	1.294651185	up	ENSRNOG00000021773	1.444743133	up	trans
MSTRG.121728	1.294651185	up	ENSRNOG00000026049	1.255000646	up	trans
MSTRG.121728	1.294651185	up	ENSRNOG00000027919	1.293051424	up	trans
MSTRG.121728	1.294651185	up	ENSRNOG00000030910	2.288691797	up	trans
MSTRG.121728	1.294651185	up	ENSRNOG00000037238	1.536177495	up	trans
MSTRG.121728	1.294651185	up	ENSRNOG00000060379	1.156644711	up	trans
MSTRG.122671	1.297241179	up	ENSRNOG00000002831	3.185751604	up	trans
MSTRG.122698	1.103079366	up	ENSRNOG00000004341	1.963961088	up	trans
MSTRG.122698	1.103079366	up	ENSRNOG00000005287	-1.358093556	down	trans
MSTRG.122698	1.103079366	up	ENSRNOG00000008015	1.758569479	up	trans
MSTRG.122698	1.103079366	up	ENSRNOG00000008095	1.949149392	up	trans
MSTRG.122698	1.103079366	up	ENSRNOG00000014338	1.578964053	up	trans
MSTRG.122698	1.103079366	up	ENSRNOG00000017209	2.125191644	up	trans
MSTRG.122698	1.103079366	up	ENSRNOG00000020590	1.540747037	up	trans
MSTRG.122698	1.103079366	up	ENSRNOG00000028025	-1.70406788	down	trans
MSTRG.122698	1.103079366	up	ENSRNOG00000037795	-1.560330489	down	trans
MSTRG.123007	1.839372957	up	ENSRNOG00000001138	-1.469671531	down	trans
MSTRG.123007	1.839372957	up	ENSRNOG00000001769	1.798793212	up	trans
MSTRG.123007	1.839372957	up	ENSRNOG00000004282	1.104025995	up	trans
MSTRG.123007	1.839372957	up	ENSRNOG00000004400	-2.199838958	down	trans
MSTRG.123007	1.839372957	up	ENSRNOG00000004571	-1.555299382	down	trans
MSTRG.123007	1.839372957	up	ENSRNOG00000005389	1.867188438	up	trans
MSTRG.123007	1.839372957	up	ENSRNOG00000005404	-1.330500303	down	trans
MSTRG.123007	1.839372957	up	ENSRNOG00000005690	1.344694475	up	trans
MSTRG.123007	1.839372957	up	ENSRNOG00000005964	5.046433795	up	trans
MSTRG.123007	1.839372957	up	ENSRNOG00000006628	1.121615402	up	trans
MSTRG.123007	1.839372957	up	ENSRNOG00000007678	1.222522681	up	trans
MSTRG.123007	1.839372957	up	ENSRNOG00000009031	3.668999349	up	trans
MSTRG.123007	1.839372957	up	ENSRNOG00000009085	-1.088026532	down	trans
MSTRG.123007	1.839372957	up	ENSRNOG00000009338	1.273770996	up	trans
MSTRG.123007	1.839372957	up	ENSRNOG00000010867	2.86855758	up	trans
MSTRG.123007	1.839372957	up	ENSRNOG00000011073	1.240351996	up	trans
MSTRG.123007	1.839372957	up	ENSRNOG00000011771	2.182268366	up	trans
MSTRG.123007	1.839372957	up	ENSRNOG00000011815	1.109447075	up	trans
MSTRG.123007	1.839372957	up	ENSRNOG00000011907	-1.456731848	down	trans
MSTRG.123007	1.839372957	up	ENSRNOG00000012495	1.574981408	up	trans
MSTRG.123007	1.839372957	up	ENSRNOG00000014297	2.14842966	up	trans
MSTRG.123007	1.839372957	up	ENSRNOG00000015382	2.22180369	up	trans
MSTRG.123007	1.839372957	up	ENSRNOG00000016217	1.26876659	up	trans
MSTRG.123007	1.839372957	up	ENSRNOG00000016692	-1.108800146	down	trans
MSTRG.123007	1.839372957	up	ENSRNOG00000016962	-2.449188064	down	trans
MSTRG.123007	1.839372957	up	ENSRNOG00000018412	-1.039885569	down	trans
MSTRG.123007	1.839372957	up	ENSRNOG00000018911	2.04402798	up	trans
MSTRG.123007	1.839372957	up	ENSRNOG00000019154	-1.225105126	down	trans
MSTRG.123007	1.839372957	up	ENSRNOG00000019270	-2.822284095	down	trans
MSTRG.123007	1.839372957	up	ENSRNOG00000020463	1.075308066	up	trans
MSTRG.123007	1.839372957	up	ENSRNOG00000021209	-1.154521727	down	trans
MSTRG.123007	1.839372957	up	ENSRNOG00000024625	-1.355828971	down	trans
MSTRG.123007	1.839372957	up	ENSRNOG00000024712	3.592805882	up	trans
MSTRG.123007	1.839372957	up	ENSRNOG00000026023	1.573832382	up	trans
MSTRG.123007	1.839372957	up	ENSRNOG00000027264	-1.253519326	down	trans
MSTRG.123007	1.839372957	up	ENSRNOG00000028814	-2.1922229	down	trans
MSTRG.123007	1.839372957	up	ENSRNOG00000030314	-1.144392567	down	trans
MSTRG.123007	1.839372957	up	ENSRNOG00000034084	1.005446755	up	trans
MSTRG.123007	1.839372957	up	ENSRNOG00000038877	1.256337126	up	trans
MSTRG.123007	1.839372957	up	ENSRNOG00000046763	2.328731463	up	trans
MSTRG.123007	1.839372957	up	ENSRNOG00000048506	-1.065531569	down	trans
MSTRG.123007	1.839372957	up	ENSRNOG00000050348	-1.08477511	down	trans
MSTRG.123007	1.839372957	up	ENSRNOG00000054013	-1.291995484	down	trans
MSTRG.123007	1.839372957	up	ENSRNOG00000054218	3.277260218	up	trans
MSTRG.123007	1.839372957	up	ENSRNOG00000060087	-1.125634714	down	trans
MSTRG.123007	1.839372957	up	ENSRNOG00000060146	-1.316096506	down	trans
MSTRG.124560	-3.839413487	down	ENSRNOG00000014576	-1.243176639	down	trans
MSTRG.124560	-3.839413487	down	ENSRNOG00000015448	4.353673553	up	trans
MSTRG.124560	-3.839413487	down	ENSRNOG00000016612	4.197525505	up	trans
MSTRG.124963	1.185295974	up	ENSRNOG00000003745	3.024623051	up	trans
MSTRG.124963	1.185295974	up	ENSRNOG00000005600	2.407622108	up	trans
MSTRG.124963	1.185295974	up	ENSRNOG00000019661	2.996490007	up	trans
MSTRG.125271	1.609922992	up	ENSRNOG00000016885	1.487059443	up	trans
MSTRG.127523	3.830011094	up	ENSRNOG00000000413	2.301581357	up	trans
MSTRG.127523	3.830011094	up	ENSRNOG00000000589	-1.723130317	down	trans
MSTRG.127523	3.830011094	up	ENSRNOG00000000704	-1.11313324	down	trans
MSTRG.127523	3.830011094	up	ENSRNOG00000001198	1.608210074	up	trans
MSTRG.127523	3.830011094	up	ENSRNOG00000002826	1.5832559	up	trans
MSTRG.127523	3.830011094	up	ENSRNOG00000004205	1.050575867	up	trans
MSTRG.127523	3.830011094	up	ENSRNOG00000004217	1.127660427	up	trans
MSTRG.127523	3.830011094	up	ENSRNOG00000004442	-1.42022731	down	trans
MSTRG.127523	3.830011094	up	ENSRNOG00000006069	1.425020492	up	trans
MSTRG.127523	3.830011094	up	ENSRNOG00000006787	1.736389033	up	trans
MSTRG.127523	3.830011094	up	ENSRNOG00000007395	-1.190748221	down	trans
MSTRG.127523	3.830011094	up	ENSRNOG00000007687	4.647712644	up	trans
MSTRG.127523	3.830011094	up	ENSRNOG00000008061	-1.142531551	down	trans
MSTRG.127523	3.830011094	up	ENSRNOG00000008936	2.335295345	up	trans
MSTRG.127523	3.830011094	up	ENSRNOG00000014948	-1.335014883	down	trans
MSTRG.127523	3.830011094	up	ENSRNOG00000015822	1.072362163	up	trans
MSTRG.127523	3.830011094	up	ENSRNOG00000016631	1.207955805	up	trans
MSTRG.127523	3.830011094	up	ENSRNOG00000018232	1.096987603	up	trans
MSTRG.127523	3.830011094	up	ENSRNOG00000022321	3.332074011	up	trans
MSTRG.127523	3.830011094	up	ENSRNOG00000025634	-1.655411575	down	trans
MSTRG.127523	3.830011094	up	ENSRNOG00000048050	1.884470672	up	trans
MSTRG.127523	3.830011094	up	ENSRNOG00000048152	1.171101652	up	trans
MSTRG.127523	3.830011094	up	ENSRNOG00000053691	1.188006335	up	trans
MSTRG.127523	3.830011094	up	ENSRNOG00000060410	-1.113634005	down	trans
MSTRG.127523	3.830011094	up	ENSRNOG00000061146	2.081424526	up	trans
MSTRG.129086	1.186656313	up	ENSRNOG00000001216	-1.170615582	down	trans
MSTRG.129086	1.186656313	up	ENSRNOG00000002080	1.057953703	up	trans
MSTRG.129086	1.186656313	up	ENSRNOG00000002318	1.407645441	up	trans
MSTRG.129086	1.186656313	up	ENSRNOG00000002660	1.895094626	up	trans
MSTRG.129086	1.186656313	up	ENSRNOG00000002908	1.063737166	up	trans
MSTRG.129086	1.186656313	up	ENSRNOG00000007610	-1.82634881	down	trans
MSTRG.129086	1.186656313	up	ENSRNOG00000007981	1.111134862	up	trans
MSTRG.129086	1.186656313	up	ENSRNOG00000012665	-1.661244019	down	trans
MSTRG.129086	1.186656313	up	ENSRNOG00000013304	2.332608334	up	trans
MSTRG.129086	1.186656313	up	ENSRNOG00000013745	2.509963215	up	trans
MSTRG.129086	1.186656313	up	ENSRNOG00000014259	-1.285347272	down	trans
MSTRG.129086	1.186656313	up	ENSRNOG00000014703	-1.670054963	down	trans
MSTRG.130368	-5.275249948	down	ENSRNOG00000001889	-1.097223335	down	trans
MSTRG.130368	-5.275249948	down	ENSRNOG00000005392	-2.437420351	down	trans
MSTRG.130368	-5.275249948	down	ENSRNOG00000011360	-3.226495215	down	trans
MSTRG.130368	-5.275249948	down	ENSRNOG00000016684	1.738040914	up	trans
MSTRG.130401	-1.013463116	down	ENSRNOG00000001007	1.332742242	up	trans
MSTRG.130401	-1.013463116	down	ENSRNOG00000005374	1.065700181	up	trans
MSTRG.130401	-1.013463116	down	ENSRNOG00000007054	1.065601448	up	trans
MSTRG.130401	-1.013463116	down	ENSRNOG00000007284	1.182400025	up	trans
MSTRG.130401	-1.013463116	down	ENSRNOG00000009822	-1.24653648	down	trans
MSTRG.130401	-1.013463116	down	ENSRNOG00000011316	-1.833530074	down	trans
MSTRG.130401	-1.013463116	down	ENSRNOG00000012580	-1.095039136	down	trans
MSTRG.130401	-1.013463116	down	ENSRNOG00000013481	-1.514629088	down	trans
MSTRG.130401	-1.013463116	down	ENSRNOG00000016456	-1.450223844	down	trans
MSTRG.130401	-1.013463116	down	ENSRNOG00000022392	1.290896873	up	trans
MSTRG.130401	-1.013463116	down	ENSRNOG00000023348	1.461169982	up	trans
MSTRG.130401	-1.013463116	down	ENSRNOG00000030729	-2.407739904	down	trans
MSTRG.130401	-1.013463116	down	ENSRNOG00000036497	1.397355996	up	trans
MSTRG.130401	-1.013463116	down	ENSRNOG00000036680	-1.792718822	down	trans
MSTRG.130623	1.315948236	up	ENSRNOG00000001138	-1.469671531	down	trans
MSTRG.130623	1.315948236	up	ENSRNOG00000001769	1.798793212	up	trans
MSTRG.130623	1.315948236	up	ENSRNOG00000004282	1.104025995	up	trans
MSTRG.130623	1.315948236	up	ENSRNOG00000004400	-2.199838958	down	trans
MSTRG.130623	1.315948236	up	ENSRNOG00000004571	-1.555299382	down	trans
MSTRG.130623	1.315948236	up	ENSRNOG00000005389	1.867188438	up	trans
MSTRG.130623	1.315948236	up	ENSRNOG00000005404	-1.330500303	down	trans
MSTRG.130623	1.315948236	up	ENSRNOG00000005690	1.344694475	up	trans
MSTRG.130623	1.315948236	up	ENSRNOG00000005964	5.046433795	up	trans
MSTRG.130623	1.315948236	up	ENSRNOG00000006628	1.121615402	up	trans
MSTRG.130623	1.315948236	up	ENSRNOG00000007678	1.222522681	up	trans
MSTRG.130623	1.315948236	up	ENSRNOG00000009031	3.668999349	up	trans
MSTRG.130623	1.315948236	up	ENSRNOG00000009085	-1.088026532	down	trans
MSTRG.130623	1.315948236	up	ENSRNOG00000009338	1.273770996	up	trans
MSTRG.130623	1.315948236	up	ENSRNOG00000010867	2.86855758	up	trans
MSTRG.130623	1.315948236	up	ENSRNOG00000011073	1.240351996	up	trans
MSTRG.130623	1.315948236	up	ENSRNOG00000011771	2.182268366	up	trans
MSTRG.130623	1.315948236	up	ENSRNOG00000011815	1.109447075	up	trans
MSTRG.130623	1.315948236	up	ENSRNOG00000011907	-1.456731848	down	trans
MSTRG.130623	1.315948236	up	ENSRNOG00000012495	1.574981408	up	trans
MSTRG.130623	1.315948236	up	ENSRNOG00000014297	2.14842966	up	trans
MSTRG.130623	1.315948236	up	ENSRNOG00000015382	2.22180369	up	trans
MSTRG.130623	1.315948236	up	ENSRNOG00000016217	1.26876659	up	trans
MSTRG.130623	1.315948236	up	ENSRNOG00000016692	-1.108800146	down	trans
MSTRG.130623	1.315948236	up	ENSRNOG00000016962	-2.449188064	down	trans
MSTRG.130623	1.315948236	up	ENSRNOG00000018412	-1.039885569	down	trans
MSTRG.130623	1.315948236	up	ENSRNOG00000018911	2.04402798	up	trans
MSTRG.130623	1.315948236	up	ENSRNOG00000019154	-1.225105126	down	trans
MSTRG.130623	1.315948236	up	ENSRNOG00000019270	-2.822284095	down	trans
MSTRG.130623	1.315948236	up	ENSRNOG00000020463	1.075308066	up	trans
MSTRG.130623	1.315948236	up	ENSRNOG00000021209	-1.154521727	down	trans
MSTRG.130623	1.315948236	up	ENSRNOG00000024625	-1.355828971	down	trans
MSTRG.130623	1.315948236	up	ENSRNOG00000024712	3.592805882	up	trans
MSTRG.130623	1.315948236	up	ENSRNOG00000026023	1.573832382	up	trans
MSTRG.130623	1.315948236	up	ENSRNOG00000027264	-1.253519326	down	trans
MSTRG.130623	1.315948236	up	ENSRNOG00000028814	-2.1922229	down	trans
MSTRG.130623	1.315948236	up	ENSRNOG00000030314	-1.144392567	down	trans
MSTRG.130623	1.315948236	up	ENSRNOG00000034084	1.005446755	up	trans
MSTRG.130623	1.315948236	up	ENSRNOG00000038877	1.256337126	up	trans
MSTRG.130623	1.315948236	up	ENSRNOG00000046763	2.328731463	up	trans
MSTRG.130623	1.315948236	up	ENSRNOG00000048506	-1.065531569	down	trans
MSTRG.130623	1.315948236	up	ENSRNOG00000050348	-1.08477511	down	trans
MSTRG.130623	1.315948236	up	ENSRNOG00000054013	-1.291995484	down	trans
MSTRG.130623	1.315948236	up	ENSRNOG00000054218	3.277260218	up	trans
MSTRG.130623	1.315948236	up	ENSRNOG00000060087	-1.125634714	down	trans
MSTRG.130623	1.315948236	up	ENSRNOG00000060146	-1.316096506	down	trans
MSTRG.131820	1.585238503	up	ENSRNOG00000001216	-1.170615582	down	trans
MSTRG.131820	1.585238503	up	ENSRNOG00000002080	1.057953703	up	trans
MSTRG.131820	1.585238503	up	ENSRNOG00000002318	1.407645441	up	trans
MSTRG.131820	1.585238503	up	ENSRNOG00000002660	1.895094626	up	trans
MSTRG.131820	1.585238503	up	ENSRNOG00000002908	1.063737166	up	trans
MSTRG.131820	1.585238503	up	ENSRNOG00000007610	-1.82634881	down	trans
MSTRG.131820	1.585238503	up	ENSRNOG00000007981	1.111134862	up	trans
MSTRG.131820	1.585238503	up	ENSRNOG00000012665	-1.661244019	down	trans
MSTRG.131820	1.585238503	up	ENSRNOG00000013304	2.332608334	up	trans
MSTRG.131820	1.585238503	up	ENSRNOG00000013745	2.509963215	up	trans
MSTRG.131820	1.585238503	up	ENSRNOG00000014259	-1.285347272	down	trans
MSTRG.131820	1.585238503	up	ENSRNOG00000014703	-1.670054963	down	trans
MSTRG.131823	1.659302199	up	ENSRNOG00000001557	1.161645508	up	trans
MSTRG.131823	1.659302199	up	ENSRNOG00000005344	1.594172616	up	trans
MSTRG.131823	1.659302199	up	ENSRNOG00000011027	1.157333827	up	trans
MSTRG.131823	1.659302199	up	ENSRNOG00000011287	1.678157906	up	trans
MSTRG.131823	1.659302199	up	ENSRNOG00000011300	-1.411275447	down	trans
MSTRG.131823	1.659302199	up	ENSRNOG00000012866	-1.519877419	down	trans
MSTRG.131823	1.659302199	up	ENSRNOG00000016595	1.254418231	up	trans
MSTRG.131823	1.659302199	up	ENSRNOG00000017545	1.208850155	up	trans
MSTRG.131823	1.659302199	up	ENSRNOG00000017766	3.446101854	up	trans
MSTRG.131823	1.659302199	up	ENSRNOG00000020259	-1.250377377	down	trans
MSTRG.131823	1.659302199	up	ENSRNOG00000020514	-1.085217867	down	trans
MSTRG.131823	1.659302199	up	ENSRNOG00000020805	-1.825623686	down	trans
MSTRG.131823	1.659302199	up	ENSRNOG00000026793	1.489142122	up	trans
MSTRG.131823	1.659302199	up	ENSRNOG00000048495	2.289853043	up	trans
MSTRG.131823	1.659302199	up	ENSRNOG00000050233	-1.319271165	down	trans
MSTRG.131823	1.659302199	up	ENSRNOG00000051531	1.201115598	up	trans
MSTRG.131823	1.659302199	up	ENSRNOG00000062125	-3.053636456	down	trans
MSTRG.132196	-1.649504619	down	ENSRNOG00000003620	2.428521091	up	trans
MSTRG.132196	-1.649504619	down	ENSRNOG00000003634	2.175700403	up	trans
MSTRG.132196	-1.649504619	down	ENSRNOG00000004473	2.841357533	up	trans
MSTRG.132196	-1.649504619	down	ENSRNOG00000006689	1.374757826	up	trans
MSTRG.132196	-1.649504619	down	ENSRNOG00000006931	-1.062162613	down	trans
MSTRG.132196	-1.649504619	down	ENSRNOG00000008144	-1.203067842	down	trans
MSTRG.132196	-1.649504619	down	ENSRNOG00000009336	1.876614879	up	trans
MSTRG.132196	-1.649504619	down	ENSRNOG00000009440	-1.031156385	down	trans
MSTRG.132196	-1.649504619	down	ENSRNOG00000014182	1.055541409	up	trans
MSTRG.132196	-1.649504619	down	ENSRNOG00000014387	3.077446326	up	trans
MSTRG.132196	-1.649504619	down	ENSRNOG00000014844	1.824457076	up	trans
MSTRG.132196	-1.649504619	down	ENSRNOG00000016356	2.198664425	up	trans
MSTRG.132196	-1.649504619	down	ENSRNOG00000018421	2.006797346	up	trans
MSTRG.132196	-1.649504619	down	ENSRNOG00000018484	1.330705436	up	trans
MSTRG.132196	-1.649504619	down	ENSRNOG00000019824	1.042577665	up	trans
MSTRG.132196	-1.649504619	down	ENSRNOG00000021200	-1.43216607	down	trans
MSTRG.132196	-1.649504619	down	ENSRNOG00000027008	-1.263122402	down	trans
MSTRG.132196	-1.649504619	down	ENSRNOG00000031138	-1.316180206	down	trans
MSTRG.132196	-1.649504619	down	ENSRNOG00000057470	1.38101503	up	trans
MSTRG.132196	-1.649504619	down	ENSRNOG00000060237	-3.014477217	down	trans
MSTRG.132196	-1.649504619	down	ENSRNOG00000060775	1.2218759	up	trans
MSTRG.133136	-1.646048379	down	ENSRNOG00000001607	1.016412528	up	trans
MSTRG.133136	-1.646048379	down	ENSRNOG00000004111	1.017565342	up	trans
MSTRG.133136	-1.646048379	down	ENSRNOG00000004403	1.599500237	up	trans
MSTRG.133136	-1.646048379	down	ENSRNOG00000010967	1.006983497	up	trans
MSTRG.133136	-1.646048379	down	ENSRNOG00000014808	1.012229579	up	trans
MSTRG.133136	-1.646048379	down	ENSRNOG00000014903	1.631573569	up	trans
MSTRG.133136	-1.646048379	down	ENSRNOG00000016751	1.024502602	up	trans
MSTRG.133136	-1.646048379	down	ENSRNOG00000017164	-1.2666944	down	trans
MSTRG.133136	-1.646048379	down	ENSRNOG00000018183	1.438634275	up	trans
MSTRG.133136	-1.646048379	down	ENSRNOG00000019864	2.24163566	up	trans
MSTRG.133136	-1.646048379	down	ENSRNOG00000031408	-2.807077719	down	trans
MSTRG.133136	-1.646048379	down	ENSRNOG00000033772	-1.068619053	down	trans
MSTRG.133136	-1.646048379	down	ENSRNOG00000055015	3.242555001	up	trans
MSTRG.133598	1.218456755	up	ENSRNOG00000021244	1.177461092	up	trans
MSTRG.133598	1.218456755	up	ENSRNOG00000058186	1.584016165	up	trans
MSTRG.134166	1.556868014	up	ENSRNOG00000001138	-1.469671531	down	trans
MSTRG.134166	1.556868014	up	ENSRNOG00000001769	1.798793212	up	trans
MSTRG.134166	1.556868014	up	ENSRNOG00000004282	1.104025995	up	trans
MSTRG.134166	1.556868014	up	ENSRNOG00000004400	-2.199838958	down	trans
MSTRG.134166	1.556868014	up	ENSRNOG00000004571	-1.555299382	down	trans
MSTRG.134166	1.556868014	up	ENSRNOG00000005389	1.867188438	up	trans
MSTRG.134166	1.556868014	up	ENSRNOG00000005404	-1.330500303	down	trans
MSTRG.134166	1.556868014	up	ENSRNOG00000005690	1.344694475	up	trans
MSTRG.134166	1.556868014	up	ENSRNOG00000005964	5.046433795	up	trans
MSTRG.134166	1.556868014	up	ENSRNOG00000006628	1.121615402	up	trans
MSTRG.134166	1.556868014	up	ENSRNOG00000007678	1.222522681	up	trans
MSTRG.134166	1.556868014	up	ENSRNOG00000009031	3.668999349	up	trans
MSTRG.134166	1.556868014	up	ENSRNOG00000009085	-1.088026532	down	trans
MSTRG.134166	1.556868014	up	ENSRNOG00000009338	1.273770996	up	trans
MSTRG.134166	1.556868014	up	ENSRNOG00000010867	2.86855758	up	trans
MSTRG.134166	1.556868014	up	ENSRNOG00000011073	1.240351996	up	trans
MSTRG.134166	1.556868014	up	ENSRNOG00000011771	2.182268366	up	trans
MSTRG.134166	1.556868014	up	ENSRNOG00000011815	1.109447075	up	trans
MSTRG.134166	1.556868014	up	ENSRNOG00000011907	-1.456731848	down	trans
MSTRG.134166	1.556868014	up	ENSRNOG00000012495	1.574981408	up	trans
MSTRG.134166	1.556868014	up	ENSRNOG00000014297	2.14842966	up	trans
MSTRG.134166	1.556868014	up	ENSRNOG00000015382	2.22180369	up	trans
MSTRG.134166	1.556868014	up	ENSRNOG00000016217	1.26876659	up	trans
MSTRG.134166	1.556868014	up	ENSRNOG00000016692	-1.108800146	down	trans
MSTRG.134166	1.556868014	up	ENSRNOG00000016962	-2.449188064	down	trans
MSTRG.134166	1.556868014	up	ENSRNOG00000018412	-1.039885569	down	trans
MSTRG.134166	1.556868014	up	ENSRNOG00000018911	2.04402798	up	trans
MSTRG.134166	1.556868014	up	ENSRNOG00000019154	-1.225105126	down	trans
MSTRG.134166	1.556868014	up	ENSRNOG00000019270	-2.822284095	down	trans
MSTRG.134166	1.556868014	up	ENSRNOG00000020463	1.075308066	up	trans
MSTRG.134166	1.556868014	up	ENSRNOG00000021209	-1.154521727	down	trans
MSTRG.134166	1.556868014	up	ENSRNOG00000024625	-1.355828971	down	trans
MSTRG.134166	1.556868014	up	ENSRNOG00000024712	3.592805882	up	trans
MSTRG.134166	1.556868014	up	ENSRNOG00000026023	1.573832382	up	trans
MSTRG.134166	1.556868014	up	ENSRNOG00000027264	-1.253519326	down	trans
MSTRG.134166	1.556868014	up	ENSRNOG00000028814	-2.1922229	down	trans
MSTRG.134166	1.556868014	up	ENSRNOG00000030314	-1.144392567	down	trans
MSTRG.134166	1.556868014	up	ENSRNOG00000034084	1.005446755	up	trans
MSTRG.134166	1.556868014	up	ENSRNOG00000038877	1.256337126	up	trans
MSTRG.134166	1.556868014	up	ENSRNOG00000046763	2.328731463	up	trans
MSTRG.134166	1.556868014	up	ENSRNOG00000048506	-1.065531569	down	trans
MSTRG.134166	1.556868014	up	ENSRNOG00000050348	-1.08477511	down	trans
MSTRG.134166	1.556868014	up	ENSRNOG00000054013	-1.291995484	down	trans
MSTRG.134166	1.556868014	up	ENSRNOG00000054218	3.277260218	up	trans
MSTRG.134166	1.556868014	up	ENSRNOG00000060087	-1.125634714	down	trans
MSTRG.134166	1.556868014	up	ENSRNOG00000060146	-1.316096506	down	trans
MSTRG.134181	1.319380686	up	ENSRNOG00000001277	1.310314613	up	trans
MSTRG.134181	1.319380686	up	ENSRNOG00000004500	1.688145169	up	trans
MSTRG.134181	1.319380686	up	ENSRNOG00000009687	1.126272832	up	trans
MSTRG.134181	1.319380686	up	ENSRNOG00000012886	4.444872203	up	trans
MSTRG.134181	1.319380686	up	ENSRNOG00000019822	2.948290618	up	trans
MSTRG.134181	1.319380686	up	ENSRNOG00000027002	1.13015768	up	trans
MSTRG.134181	1.319380686	up	ENSRNOG00000053384	1.224195075	up	trans
MSTRG.13469	2.154508297	up	ENSRNOG00000000177	-1.152195124	down	trans
MSTRG.13469	2.154508297	up	ENSRNOG00000001376	-1.597776886	down	trans
MSTRG.13469	2.154508297	up	ENSRNOG00000007131	1.192115504	up	trans
MSTRG.13469	2.154508297	up	ENSRNOG00000007713	1.475107489	up	trans
MSTRG.13469	2.154508297	up	ENSRNOG00000008432	-1.719532159	down	trans
MSTRG.13469	2.154508297	up	ENSRNOG00000009550	2.631988585	up	trans
MSTRG.13469	2.154508297	up	ENSRNOG00000013828	-1.48893559	down	trans
MSTRG.13469	2.154508297	up	ENSRNOG00000014718	1.323449126	up	trans
MSTRG.13469	2.154508297	up	ENSRNOG00000014722	-1.08747381	down	trans
MSTRG.13469	2.154508297	up	ENSRNOG00000015036	1.722374446	up	trans
MSTRG.13469	2.154508297	up	ENSRNOG00000016122	2.746089615	up	trans
MSTRG.13469	2.154508297	up	ENSRNOG00000016167	2.938088557	up	trans
MSTRG.13469	2.154508297	up	ENSRNOG00000016690	2.473477112	up	trans
MSTRG.13469	2.154508297	up	ENSRNOG00000016807	1.41616425	up	trans
MSTRG.13469	2.154508297	up	ENSRNOG00000018436	-1.120067316	down	trans
MSTRG.13469	2.154508297	up	ENSRNOG00000019428	1.632878728	up	trans
MSTRG.13469	2.154508297	up	ENSRNOG00000020696	1.395024287	up	trans
MSTRG.13469	2.154508297	up	ENSRNOG00000021750	1.391093182	up	trans
MSTRG.13469	2.154508297	up	ENSRNOG00000022975	-1.214125132	down	trans
MSTRG.13469	2.154508297	up	ENSRNOG00000023107	1.230500168	up	trans
MSTRG.13469	2.154508297	up	ENSRNOG00000029178	-1.484163509	down	trans
MSTRG.13469	2.154508297	up	ENSRNOG00000030800	-1.989519606	down	trans
MSTRG.13469	2.154508297	up	ENSRNOG00000032546	1.108591865	up	trans
MSTRG.13469	2.154508297	up	ENSRNOG00000033693	-1.429750669	down	trans
MSTRG.13469	2.154508297	up	ENSRNOG00000036701	1.300662304	up	trans
MSTRG.13469	2.154508297	up	ENSRNOG00000037871	-1.165579355	down	trans
MSTRG.13469	2.154508297	up	ENSRNOG00000049826	-1.41203389	down	trans
MSTRG.13469	2.154508297	up	ENSRNOG00000051171	-1.468430373	down	trans
MSTRG.13469	2.154508297	up	ENSRNOG00000053349	2.781866383	up	trans
MSTRG.13469	2.154508297	up	ENSRNOG00000055365	1.930861793	up	trans
MSTRG.135204	-1.944384185	down	ENSRNOG00000000177	-1.152195124	down	trans
MSTRG.135204	-1.944384185	down	ENSRNOG00000001376	-1.597776886	down	trans
MSTRG.135204	-1.944384185	down	ENSRNOG00000007131	1.192115504	up	trans
MSTRG.135204	-1.944384185	down	ENSRNOG00000007713	1.475107489	up	trans
MSTRG.135204	-1.944384185	down	ENSRNOG00000008432	-1.719532159	down	trans
MSTRG.135204	-1.944384185	down	ENSRNOG00000009550	2.631988585	up	trans
MSTRG.135204	-1.944384185	down	ENSRNOG00000013828	-1.48893559	down	trans
MSTRG.135204	-1.944384185	down	ENSRNOG00000014718	1.323449126	up	trans
MSTRG.135204	-1.944384185	down	ENSRNOG00000014722	-1.08747381	down	trans
MSTRG.135204	-1.944384185	down	ENSRNOG00000015036	1.722374446	up	trans
MSTRG.135204	-1.944384185	down	ENSRNOG00000016122	2.746089615	up	trans
MSTRG.135204	-1.944384185	down	ENSRNOG00000016167	2.938088557	up	trans
MSTRG.135204	-1.944384185	down	ENSRNOG00000016690	2.473477112	up	trans
MSTRG.135204	-1.944384185	down	ENSRNOG00000016807	1.41616425	up	trans
MSTRG.135204	-1.944384185	down	ENSRNOG00000018436	-1.120067316	down	trans
MSTRG.135204	-1.944384185	down	ENSRNOG00000019428	1.632878728	up	trans
MSTRG.135204	-1.944384185	down	ENSRNOG00000020696	1.395024287	up	trans
MSTRG.135204	-1.944384185	down	ENSRNOG00000021750	1.391093182	up	trans
MSTRG.135204	-1.944384185	down	ENSRNOG00000022975	-1.214125132	down	trans
MSTRG.135204	-1.944384185	down	ENSRNOG00000023107	1.230500168	up	trans
MSTRG.135204	-1.944384185	down	ENSRNOG00000029178	-1.484163509	down	trans
MSTRG.135204	-1.944384185	down	ENSRNOG00000030800	-1.989519606	down	trans
MSTRG.135204	-1.944384185	down	ENSRNOG00000032546	1.108591865	up	trans
MSTRG.135204	-1.944384185	down	ENSRNOG00000033693	-1.429750669	down	trans
MSTRG.135204	-1.944384185	down	ENSRNOG00000036701	1.300662304	up	trans
MSTRG.135204	-1.944384185	down	ENSRNOG00000037871	-1.165579355	down	trans
MSTRG.135204	-1.944384185	down	ENSRNOG00000049826	-1.41203389	down	trans
MSTRG.135204	-1.944384185	down	ENSRNOG00000051171	-1.468430373	down	trans
MSTRG.135204	-1.944384185	down	ENSRNOG00000053349	2.781866383	up	trans
MSTRG.135204	-1.944384185	down	ENSRNOG00000055365	1.930861793	up	trans
MSTRG.135216	-2.524362642	down	ENSRNOG00000001686	-1.041503324	down	trans
MSTRG.135216	-2.524362642	down	ENSRNOG00000001847	-1.124940606	down	trans
MSTRG.135216	-2.524362642	down	ENSRNOG00000003170	-1.134038694	down	trans
MSTRG.135216	-2.524362642	down	ENSRNOG00000004647	1.89933753	up	trans
MSTRG.135216	-2.524362642	down	ENSRNOG00000005333	1.099671821	up	trans
MSTRG.135216	-2.524362642	down	ENSRNOG00000008754	-1.111746562	down	trans
MSTRG.135216	-2.524362642	down	ENSRNOG00000009348	1.106766543	up	trans
MSTRG.135216	-2.524362642	down	ENSRNOG00000009488	4.563719477	up	trans
MSTRG.135216	-2.524362642	down	ENSRNOG00000010649	3.057384553	up	trans
MSTRG.135216	-2.524362642	down	ENSRNOG00000012568	-1.170995191	down	trans
MSTRG.135216	-2.524362642	down	ENSRNOG00000013140	-1.047847754	down	trans
MSTRG.135216	-2.524362642	down	ENSRNOG00000014051	-1.013288467	down	trans
MSTRG.135216	-2.524362642	down	ENSRNOG00000014456	6.557582801	up	trans
MSTRG.135216	-2.524362642	down	ENSRNOG00000014652	-1.203327218	down	trans
MSTRG.135216	-2.524362642	down	ENSRNOG00000016299	1.380828025	up	trans
MSTRG.135216	-2.524362642	down	ENSRNOG00000016353	-2.237710255	down	trans
MSTRG.135216	-2.524362642	down	ENSRNOG00000016565	-1.285182011	down	trans
MSTRG.135216	-2.524362642	down	ENSRNOG00000017132	-1.048999838	down	trans
MSTRG.135216	-2.524362642	down	ENSRNOG00000017213	1.023442135	up	trans
MSTRG.135216	-2.524362642	down	ENSRNOG00000017723	-1.010693825	down	trans
MSTRG.135216	-2.524362642	down	ENSRNOG00000018336	-1.341274987	down	trans
MSTRG.135216	-2.524362642	down	ENSRNOG00000018662	-1.086188893	down	trans
MSTRG.135216	-2.524362642	down	ENSRNOG00000019659	1.560826927	up	trans
MSTRG.135216	-2.524362642	down	ENSRNOG00000021447	2.510199488	up	trans
MSTRG.135216	-2.524362642	down	ENSRNOG00000026432	1.637383387	up	trans
MSTRG.135216	-2.524362642	down	ENSRNOG00000039494	2.82469117	up	trans
MSTRG.135216	-2.524362642	down	ENSRNOG00000042848	1.295886574	up	trans
MSTRG.13644	-1.416751856	down	ENSRNOG00000000221	-1.361812494	down	trans
MSTRG.13644	-1.416751856	down	ENSRNOG00000002079	2.062164945	up	trans
MSTRG.13644	-1.416751856	down	ENSRNOG00000003794	-1.530086227	down	trans
MSTRG.13644	-1.416751856	down	ENSRNOG00000007240	1.26713553	up	trans
MSTRG.13644	-1.416751856	down	ENSRNOG00000011718	-1.241295398	down	trans
MSTRG.13644	-1.416751856	down	ENSRNOG00000011751	1.454353193	up	trans
MSTRG.13644	-1.416751856	down	ENSRNOG00000013179	1.011425301	up	trans
MSTRG.13644	-1.416751856	down	ENSRNOG00000013419	-3.173739127	down	trans
MSTRG.13644	-1.416751856	down	ENSRNOG00000029726	1.04863903	up	trans
MSTRG.13644	-1.416751856	down	ENSRNOG00000047319	-1.487420684	down	trans
MSTRG.13644	-1.416751856	down	ENSRNOG00000049034	1.651764314	up	trans
[truncated: 9,539 more rows]
[truncated: 6 more columns]
