# Supplementary material for: Identifying biomarkers of hepatic fatty acid metabolism disorder in sevoflurane-induced brain developmental injury by bioinformatics analysis
Source: Front Mol Neurosci. 2025 Sep 4;18:1369365. doi: 10.3389/fnmol.2025.1369365 (PMC12443771; doi:10.3389/fnmol.2025.1369365)
Supplement: Supplementary file 4 [file Table_4.xls]

miRNA	miRNA_log2FC	miRNA_label	mRNA	mRNA_log2FC	mRNA_label	circRNA	circRNA_log2FC	circRNA_label
Novel_171	Inf	up	ENSRNOG00000047505	5.086033263021997	up	rno_circ_0000834	5.67226342176065	up
Novel_139	-Inf	down	ENSRNOG00000060237	-3.014477217418731	down	rno_circ_0000389	6.49026488632028	up
Novel_142	-Inf	down	ENSRNOG00000004932	-1.8937822592658615	down	rno_circ_0000389	6.49026488632028	up
Novel_143	-Inf	down	ENSRNOG00000004932	-1.8937822592658615	down	rno_circ_0000389	6.49026488632028	up
Novel_140	-Inf	down	ENSRNOG00000004932	-1.8937822592658615	down	rno_circ_0000389	6.49026488632028	up
Novel_141	-Inf	down	ENSRNOG00000004932	-1.8937822592658615	down	rno_circ_0000389	6.49026488632028	up
Novel_146	Inf	up	ENSRNOG00000004932	-1.8937822592658615	down	rno_circ_0000389	6.49026488632028	up
Novel_147	Inf	up	ENSRNOG00000004932	-1.8937822592658615	down	rno_circ_0000389	6.49026488632028	up
Novel_144	Inf	up	ENSRNOG00000004932	-1.8937822592658615	down	rno_circ_0000389	6.49026488632028	up
Novel_145	Inf	up	ENSRNOG00000004932	-1.8937822592658615	down	rno_circ_0000389	6.49026488632028	up
Novel_188	-Inf	down	ENSRNOG00000007713	1.4751074891523646	up	rno_circ_0000834	5.67226342176065	up
Novel_189	-Inf	down	ENSRNOG00000007713	1.4751074891523646	up	rno_circ_0000834	5.67226342176065	up
Novel_186	-Inf	down	ENSRNOG00000007713	1.4751074891523646	up	rno_circ_0000834	5.67226342176065	up
Novel_187	-Inf	down	ENSRNOG00000007713	1.4751074891523646	up	rno_circ_0000834	5.67226342176065	up
Novel_185	-Inf	down	ENSRNOG00000007713	1.4751074891523646	up	rno_circ_0000834	5.67226342176065	up
Novel_191	Inf	up	ENSRNOG00000042860	-2.814927320631297	down	rno_circ_0000834	5.67226342176065	up
Novel_190	Inf	up	ENSRNOG00000042860	-2.814927320631297	down	rno_circ_0000389	6.49026488632028	up
Novel_193	Inf	up	ENSRNOG00000042860	-2.814927320631297	down	rno_circ_0000834	5.67226342176065	up
Novel_192	Inf	up	ENSRNOG00000042860	-2.814927320631297	down	rno_circ_0000389	6.49026488632028	up
