# Supplementary material for: Identifying biomarkers of hepatic fatty acid metabolism disorder in sevoflurane-induced brain developmental injury by bioinformatics analysis
Source: Front Mol Neurosci. 2025 Sep 4;18:1369365. doi: 10.3389/fnmol.2025.1369365 (PMC12443771; doi:10.3389/fnmol.2025.1369365)
Supplement: Supplementary file 5 [file Table_5.xls]

RNA_type	up_count	down_count
miRNA	10	11
mRNA	2	4
lncRNA	4	9
