# Supplementary material for: Identifying biomarkers of hepatic fatty acid metabolism disorder in sevoflurane-induced brain developmental injury by bioinformatics analysis
Source: Front Mol Neurosci. 2025 Sep 4;18:1369365. doi: 10.3389/fnmol.2025.1369365 (PMC12443771; doi:10.3389/fnmol.2025.1369365)
Supplement: Supplementary file 6 [file Table_6.xls]

miRNA	miRNA_log2FC	miRNA_label	mRNA	mRNA_log2FC	mRNA_label	lncRNA	lncRNA_log2FC	lncRNA_label
Novel_139	-Inf	down	ENSRNOG00000060237	-3.014477217418731	down	MSTRG.158230	2.480742936167947	up
Novel_187	-Inf	down	ENSRNOG00000007713	1.4751074891523646	up	MSTRG.60644	-1.3443771291198436	down
Novel_186	-Inf	down	ENSRNOG00000007713	1.4751074891523646	up	MSTRG.119107	3.1162794513512075	up
Novel_185	-Inf	down	ENSRNOG00000007713	1.4751074891523646	up	MSTRG.18515	-1.4502580876330073	down
Novel_190	Inf	up	ENSRNOG00000042860	-2.814927320631297	down	MSTRG.183156	-5.489176210238185	down
Novel_191	Inf	up	ENSRNOG00000042860	-2.814927320631297	down	MSTRG.46771	1.7547958591245536	up
Novel_192	Inf	up	ENSRNOG00000042860	-2.814927320631297	down	MSTRG.187803	-1.9031084568621786	down
Novel_193	Inf	up	ENSRNOG00000042860	-2.814927320631297	down	MSTRG.39479	-1.1292431367337177	down
Novel_189	-Inf	down	ENSRNOG00000007713	1.4751074891523646	up	MSTRG.172356	-1.1961906938825013	down
Novel_188	-Inf	down	ENSRNOG00000007713	1.4751074891523646	up	MSTRG.46771	1.7547958591245536	up
Novel_143	-Inf	down	ENSRNOG00000004932	-1.8937822592658615	down	MSTRG.130401	-1.0134631163112964	down
Novel_142	-Inf	down	ENSRNOG00000004932	-1.8937822592658615	down	MSTRG.172356	-1.1961906938825013	down
Novel_141	-Inf	down	ENSRNOG00000004932	-1.8937822592658615	down	MSTRG.130401	-1.0134631163112964	down
Novel_140	-Inf	down	ENSRNOG00000004932	-1.8937822592658615	down	MSTRG.172356	-1.1961906938825013	down
Novel_147	Inf	up	ENSRNOG00000004932	-1.8937822592658615	down	MSTRG.130401	-1.0134631163112964	down
Novel_146	Inf	up	ENSRNOG00000004932	-1.8937822592658615	down	MSTRG.172356	-1.1961906938825013	down
Novel_145	Inf	up	ENSRNOG00000004932	-1.8937822592658615	down	MSTRG.172356	-1.1961906938825013	down
Novel_144	Inf	up	ENSRNOG00000004932	-1.8937822592658615	down	MSTRG.130401	-1.0134631163112964	down
Novel_171	Inf	up	ENSRNOG00000047505	5.086033263021997	up	MSTRG.151200	2.7688553549810737	up
Novel_112	Inf	up	ENSRNOG00000008754	-1.1117465617620028	down	MSTRG.212427	-1.8997411893861507	down
Novel_113	-Inf	down	ENSRNOG00000008754	-1.1117465617620028	down	MSTRG.57168	-2.181603214514402	down
